# Supplementary material for: (4-Fluoro­phen­yl)[6-(2-fur­yl)-7-nitro-2,3,4,6,7,8-hexa­hydro-1H-pyrido[1,2-a]pyrimidin-9-yl]methanone
Source: Acta Crystallogr Sect E Struct Rep Online. 2009 Jul 15;65(Pt 8):o1869. doi: 10.1107/S1600536809026373 (PMC2977271; doi:10.1107/S1600536809026373)
Supplement: Supplementary file 2 [file e-65-o1869-Isup2.hkl]

# 
# h,k,l, Fc-squared, Fo-squared, sigma(Fo-squared) and status flag 
# 
data_I
_shelx_title ' A in Pna2(1)' 
_shelx_refln_list_code          4 
_shelx_F_calc_maximum      147.20 
_exptl_crystal_F_000       776.00 
_reflns_d_resolution_high  0.7728 
 
loop_ 
 _symmetry_equiv_pos_as_xyz 
 'x, y, z' 
 '-x, -y, z+1/2' 
 'x+1/2, -y+1/2, z' 
 '-x+1/2, y+1/2, z+1/2' 
 
_cell_length_a    15.3748 
_cell_length_b     7.0706 
_cell_length_c    15.2545 
_cell_angle_alpha  90.000 
_cell_angle_beta   90.000 
_cell_angle_gamma  90.000 
 
_shelx_F_squared_multiplier     1.000 
 
loop_ 
 _refln_index_h 
 _refln_index_k 
 _refln_index_l 
 _refln_F_squared_calc 
 _refln_F_squared_meas 
 _refln_F_squared_sigma 
 _refln_observed_status 
   2   0   0    11459.19    11040.57      8.43 o 
   4   0   0     2097.90     2187.94      3.75 o 
   6   0   0     1989.58     2129.56     74.31 o 
   8   0   0      192.44      195.75      9.99 o 
  10   0   0      590.72      581.33     17.17 o 
  12   0   0       78.42       65.56     19.98 o 
  14   0   0      464.98      459.88     10.62 o 
  16   0   0      290.05      281.61     15.92 o 
  18   0   0      167.29      186.70     17.17 o 
   1   1   0     2268.17     2188.57     33.41 o 
   2   1   0     2963.09     2696.22     63.07 o 
   3   1   0    21667.09    21757.69    478.30 o 
   4   1   0     1692.89     1621.60     27.47 o 
   5   1   0      769.42      762.41     23.42 o 
   6   1   0     1827.75     1931.94     24.04 o 
   7   1   0      532.35      559.79     14.99 o 
   8   1   0      344.33      381.83     13.11 o 
   9   1   0       19.31       46.52     10.93 o 
  10   1   0      469.95      473.93     18.42 o 
  11   1   0       92.76       86.79     13.11 o 
  12   1   0      310.54      305.96     11.86 o 
  13   1   0      252.47      246.02     28.10 o 
  14   1   0     1428.49     1347.17     68.69 o 
  15   1   0       53.81       60.26     24.98 o 
  16   1   0      261.36      293.79     30.28 o 
  17   1   0      345.01      346.86     35.59 o 
  18   1   0       33.79       50.58     42.77 o 
  19   1   0       46.75       73.06     34.34 o 
   0   2   0     2922.96     2960.66     46.52 o 
   1   2   0     2312.36     2209.80     29.04 o 
   2   2   0     1506.85     1405.24     34.65 o 
   3   2   0      590.45      611.61     17.80 o 
   4   2   0      302.07      291.60     15.30 o 
   5   2   0     2736.44     2952.54     35.90 o 
   6   2   0     1080.76     1164.22     29.66 o 
   7   2   0        9.27       11.86     11.24 o 
   8   2   0      134.35      147.05     16.55 o 
   9   2   0      133.16      141.74     13.42 o 
  10   2   0       70.63       73.37     10.62 o 
  11   2   0     1127.05     1100.53     28.72 o 
  12   2   0        6.59       14.36     16.86 o 
  13   2   0      773.82      762.41     24.66 o 
  14   2   0      112.99       98.66     15.30 o 
  15   2   0       32.97       46.83     17.80 o 
  16   2   0        6.62       16.23     23.73 o 
  17   2   0       19.78       39.34     29.97 o 
  18   2   0       36.93       69.62     26.23 o 
  19   2   0      214.32      240.71     41.21 o 
   1   3   0       80.22       72.74      9.99 o 
   2   3   0     3019.38     3012.48     34.03 o 
   3   3   0      134.86      147.99      9.05 o 
   4   3   0        7.45       15.30     15.92 o 
   5   3   0     1293.59     1330.00     30.60 o 
   6   3   0      108.07       88.67     13.11 o 
   7   3   0      587.66      580.70     23.73 o 
   8   3   0      696.86      726.51     24.04 o 
   9   3   0      964.02      902.90     36.84 o 
  10   3   0      156.18      165.16     19.36 o 
  11   3   0       69.20       72.12     17.80 o 
  12   3   0       41.16       48.70     22.17 o 
  13   3   0       44.31       47.46     15.30 o 
  14   3   0        0.69       12.80     20.92 o 
  15   3   0       30.63       29.97     14.67 o 
  16   3   0        7.43       18.11     17.48 o 
  17   3   0       56.40       67.75     14.36 o 
  18   3   0        0.03       13.11     24.66 o 
   0   4   0       25.16       49.64      6.24 o 
   1   4   0       10.07       11.24     10.30 o 
   2   4   0      190.83      200.12     10.30 o 
   3   4   0      464.44      500.16     19.36 o 
   4   4   0       16.78       28.10     13.11 o 
   5   4   0      978.47      992.82     31.85 o 
   6   4   0      810.13      828.60     32.78 o 
   7   4   0        0.27       10.62     19.36 o 
   8   4   0       34.09       40.90     23.42 o 
   9   4   0      499.19      494.85     22.17 o 
  10   4   0      129.03      135.81     13.11 o 
  11   4   0       44.67       77.43     22.17 o 
  12   4   0      110.04      127.38     28.41 o 
  13   4   0        1.67       10.62     22.17 o 
  14   4   0      197.99      201.37     10.30 o 
  15   4   0       35.29       35.28     29.66 o 
  16   4   0       29.11       49.33     31.53 o 
  17   4   0      166.02      230.72     34.65 o 
   1   5   0       53.93       58.07     12.80 o 
   2   5   0        0.04        5.62     22.79 o 
   3   5   0      595.95      614.42     23.10 o 
   4   5   0      151.02      152.04     14.99 o 
   5   5   0      671.89      704.65     20.29 o 
   6   5   0      120.76      110.52     18.11 o 
   7   5   0        6.27       15.92     23.73 o 
   8   5   0       69.03       62.44     16.86 o 
   9   5   0      892.36      880.42     36.22 o 
  10   5   0      249.58      241.65     20.92 o 
  11   5   0      469.73      441.77     27.79 o 
  12   5   0      339.08      334.37     32.16 o 
  13   5   0       38.58       47.77     23.73 o 
  14   5   0       60.00       66.19     25.29 o 
  15   5   0        1.51       20.29     30.60 o 
  16   5   0       61.79       85.86     14.99 o 
   0   6   0        3.59       18.11     14.05 o 
   1   6   0       36.73       51.20     16.86 o 
   2   6   0     1769.75     1778.64     41.84 o 
   3   6   0       17.30       33.09     17.17 o 
   4   6   0       37.06       39.34     16.86 o 
   5   6   0      431.62      422.73     16.86 o 
   6   6   0      267.46      282.55     22.17 o 
   7   6   0      720.43      657.20     33.72 o 
   8   6   0      632.49      608.80     38.71 o 
   9   6   0      358.17      328.75     34.65 o 
  10   6   0        0.27       10.93     22.48 o 
  11   6   0       54.86       93.66     22.17 o 
  12   6   0        3.22       20.61     19.98 o 
  13   6   0        0.33        9.68     24.04 o 
  14   6   0       21.05       31.22     31.53 o 
   1   7   0        0.17        6.56     15.92 o 
   2   7   0       80.19       71.18      9.99 o 
   3   7   0      388.42      376.21     11.55 o 
   4   7   0      158.32      138.93     16.86 o 
   5   7   0       29.50       40.90     18.42 o 
   6   7   0       40.01       34.34     17.17 o 
   7   7   0       23.45       20.61     19.67 o 
   8   7   0        0.07       12.80     20.92 o 
   9   7   0       23.01       36.84     21.23 o 
  10   7   0       63.87       84.92     21.85 o 
  11   7   0        0.25        7.18     25.29 o 
  12   7   0       54.67       61.50     24.35 o 
   1   8   0       20.55       27.16     16.23 o 
   2   8   0       18.87       35.59     23.42 o 
   3   8   0      226.52      235.40     16.86 o 
   4   8   0      253.43      230.41     20.61 o 
   5   8   0      247.21      274.43     33.09 o 
   6   8   0        0.29       12.18     35.28 o 
   7   8   0        0.50       21.54     32.78 o 
   8   8   0       64.54       90.23     20.29 o 
   9   8   0       25.23       44.33     32.78 o 
   1   9   0       37.94       78.68     19.67 o 
   2   9   0        3.81       25.29     21.85 o 
   2   0   1     2141.11     2083.36     86.17 o 
   4   0   1     1166.39     1183.89     15.30 o 
   6   0   1      792.76      785.82     16.55 o 
   8   0   1     1342.10     1419.92     29.66 o 
  10   0   1      835.82      785.20     32.16 o 
  12   0   1       16.23       10.93     15.61 o 
  14   0   1      360.48      334.37     24.66 o 
  16   0   1      905.88      830.47     51.51 o 
  18   0   1       29.36       47.46     30.28 o 
   0   1   1     3672.36     3504.83     77.43 o 
   1   1   1     1048.91     1028.96     19.29 o 
   2   1   1      471.12      426.36     12.60 o 
   3   1   1     6929.72     6632.50    118.01 o 
   4   1   1      872.19      818.21     17.02 o 
   5   1   1     1786.97     1698.60     28.84 o 
   6   1   1      696.63      726.89     25.13 o 
   7   1   1      268.10      259.21     15.45 o 
   8   1   1      321.27      340.84     14.99 o 
   9   1   1      172.14      176.19      6.07 o 
  10   1   1       11.34       15.77      7.05 o 
  11   1   1      907.21      909.77     16.17 o 
  12   1   1       80.36       74.60      9.81 o 
  13   1   1      107.37      107.18     12.91 o 
  14   1   1      396.10      332.63     30.75 o 
  15   1   1      133.61      141.59     19.92 o 
  16   1   1       90.14       96.64     21.60 o 
  17   1   1       17.19       26.08     15.69 o 
  18   1   1       45.29       57.87     15.09 o 
  19   1   1       51.03       62.15     21.30 o 
   1   2   1     4297.80     4163.72     67.83 o 
   2   2   1      699.73      661.43     13.57 o 
   3   2   1     2169.62     2194.17     29.92 o 
   4   2   1      647.05      632.38      9.96 o 
   5   2   1        4.66       16.79      6.08 o 
   6   2   1      871.04      932.31     16.39 o 
   7   2   1     1333.45     1386.30     26.32 o 
   8   2   1       66.95       80.54     10.93 o 
   9   2   1       91.14       88.14      9.59 o 
  10   2   1      260.60      266.03     10.40 o 
  11   2   1       97.27      104.24      7.61 o 
  12   2   1      111.88      107.25     10.85 o 
  13   2   1     1000.75     1006.67     24.04 o 
  14   2   1      969.20      905.82     25.98 o 
  15   2   1        6.94       16.29     14.78 o 
  16   2   1      118.84      106.02     11.93 o 
  17   2   1      313.31      291.70     24.31 o 
  18   2   1       41.67       58.33     18.16 o 
  19   2   1       13.18       27.12     20.10 o 
   0   3   1      373.52      390.57     13.11 o 
   1   3   1      122.80      125.97      7.51 o 
   2   3   1     3171.70     3289.86     43.03 o 
   3   3   1     4494.91     4725.62     82.42 o 
   4   3   1     2310.13     2560.31     37.17 o 
   5   3   1     2469.96     2623.08     29.88 o 
   6   3   1      122.49      111.55      9.24 o 
   7   3   1      901.71      908.23     19.21 o 
   8   3   1      198.90      203.25      9.90 o 
   9   3   1      389.12      405.89     13.38 o 
  10   3   1      462.70      423.25     16.84 o 
  11   3   1      298.32      280.25     16.20 o 
  12   3   1       71.65       69.06     11.11 o 
  13   3   1      243.94      238.65     10.78 o 
  14   3   1      146.11      135.92     16.58 o 
  15   3   1       13.18       26.05     13.65 o 
  16   3   1       67.94       70.38     15.67 o 
  17   3   1        2.30       21.50     11.68 o 
  18   3   1       39.53       47.30     15.69 o 
   1   4   1     1358.27     1418.16     22.18 o 
   2   4   1      638.80      694.13     11.48 o 
   3   4   1      209.17      232.32     10.60 o 
   4   4   1     2042.36     2166.68     43.08 o 
   5   4   1       43.30       51.05      7.61 o 
   6   4   1      432.81      425.97     17.85 o 
   7   4   1      148.59      147.03     11.72 o 
   8   4   1       67.08       72.61     10.04 o 
   9   4   1      642.40      620.21     13.72 o 
  10   4   1      117.77      122.19     11.70 o 
  11   4   1       71.25       59.67     15.45 o 
  12   4   1      293.28      280.81     21.78 o 
  13   4   1       22.49       20.18     16.50 o 
  14   4   1       66.57       69.03     12.69 o 
  15   4   1      201.04      206.72     14.45 o 
  16   4   1        7.79       27.33     14.23 o 
  17   4   1      119.52      143.72     17.72 o 
   0   5   1      489.13      477.05     22.48 o 
   1   5   1       24.94       27.53     11.16 o 
   2   5   1       93.10       94.78     10.71 o 
   3   5   1      386.68      390.99     15.16 o 
   4   5   1      652.26      657.88     15.89 o 
   5   5   1      173.70      185.01     11.46 o 
   6   5   1      100.62       90.82     12.25 o 
   7   5   1      299.91      295.58     14.89 o 
   8   5   1        1.13       14.40     14.40 o 
   9   5   1       78.94       92.41     13.13 o 
  10   5   1       43.32       51.36     14.57 o 
  11   5   1       47.77       54.12     14.57 o 
  12   5   1      133.49      131.21     18.88 o 
  13   5   1       47.22       55.48     16.88 o 
  14   5   1       63.03       80.17     19.73 o 
  15   5   1      182.03      229.35     21.59 o 
  16   5   1      111.39      144.27     20.39 o 
   1   6   1      712.71      702.37     18.75 o 
   2   6   1      315.97      306.63     16.98 o 
   3   6   1      136.97      139.33     14.62 o 
   4   6   1      113.60      114.82     15.81 o 
   5   6   1      250.11      256.96     12.69 o 
   6   6   1      222.04      211.43     15.33 o 
   7   6   1       23.86       36.63     15.60 o 
   8   6   1      346.32      342.48     17.74 o 
   9   6   1       58.20       63.02     19.17 o 
  10   6   1       45.72       48.67     14.14 o 
  11   6   1       37.70       41.10     15.77 o 
  12   6   1       43.78       56.99     19.94 o 
  13   6   1       59.50       70.83     16.86 o 
  14   6   1       33.61       47.87     23.81 o 
   0   7   1      132.71      144.86     14.36 o 
   1   7   1        9.65       12.72      9.78 o 
   2   7   1       62.76       79.49      9.37 o 
   3   7   1      628.84      594.39     15.30 o 
   4   7   1       55.33       71.14     13.33 o 
   5   7   1       79.83       82.32     14.09 o 
   6   7   1        0.49        9.92     16.44 o 
   7   7   1       14.63       30.02     16.58 o 
   8   7   1       17.92       24.39     19.24 o 
   9   7   1       35.71       44.41     18.23 o 
  10   7   1       39.85       45.75     18.61 o 
  11   7   1       32.75       38.76     16.05 o 
  12   7   1       17.41       21.09     16.99 o 
   1   8   1       54.49       69.73     12.65 o 
   2   8   1       53.08       65.88      9.35 o 
   3   8   1       76.09       78.50     10.88 o 
   4   8   1       54.04       65.49      9.96 o 
   5   8   1      223.78      208.20     14.90 o 
   6   8   1      160.65      157.84     16.12 o 
   7   8   1       18.15       38.70     19.80 o 
   8   8   1       13.76       29.38     22.65 o 
   9   8   1        8.63       13.59     26.55 o 
   0   9   1       60.23       71.81     13.74 o 
   1   9   1       83.72       92.57      9.90 o 
   2   9   1       28.89       44.19     11.90 o 
   3   9   1      164.59      182.95     19.04 o 
   0   0   2      785.54      693.10     25.91 o 
   2   0   2     5912.91     5467.05    201.69 o 
   4   0   2     4641.65     4700.27    161.72 o 
   6   0   2      271.18      293.79     12.18 o 
   8   0   2      363.79      366.53     12.80 o 
  10   0   2      573.05      562.28     26.23 o 
  12   0   2      246.77      234.16     21.85 o 
  14   0   2      114.94      107.09     21.23 o 
  16   0   2      447.80      406.49     49.95 o 
  18   0   2      318.39      348.11     35.59 o 
   1   1   2      126.54      122.36      4.68 o 
   2   1   2     8990.16     8824.59    158.60 o 
   3   1   2      161.14      150.37      6.90 o 
   4   1   2      397.71      392.25     10.71 o 
   5   1   2     1391.75     1472.08     29.69 o 
   6   1   2      156.75      161.21      6.87 o 
   7   1   2      218.90      237.01      8.31 o 
   8   1   2      581.79      604.80     12.82 o 
   9   1   2        3.93       10.25      6.57 o 
  10   1   2      618.68      642.46     17.00 o 
  11   1   2       96.50       96.83     11.92 o 
  12   1   2      556.34      547.54     22.95 o 
  13   1   2      361.98      331.39     24.84 o 
  14   1   2       55.78       60.32     15.47 o 
  15   1   2     1084.84      979.05     39.39 o 
  16   1   2      242.25      209.10     24.63 o 
  17   1   2       41.31       48.60     19.17 o 
  18   1   2        7.53       26.50     16.00 o 
  19   1   2       97.67      122.99     18.52 o 
   0   2   2     1157.08     1125.19     41.84 o 
   1   2   2      853.84      857.30     15.07 o 
   2   2   2     5218.88     5048.86     75.75 o 
   3   2   2     2899.05     2882.72     23.89 o 
   4   2   2     1481.80     1498.33     25.34 o 
   5   2   2     2121.15     2181.37     70.87 o 
   6   2   2     3392.97     3478.56     60.97 o 
   7   2   2      291.08      284.31     10.16 o 
   8   2   2       41.85       40.54      9.14 o 
   9   2   2      917.99      907.67     18.75 o 
  10   2   2      184.78      177.69     11.16 o 
  11   2   2       32.71       40.58      9.49 o 
  12   2   2     2341.58     2251.96     45.21 o 
  13   2   2       69.46       69.19      9.82 o 
  14   2   2      429.50      406.54     21.99 o 
  15   2   2       56.61       51.62     12.53 o 
  16   2   2       47.33       60.38     14.05 o 
  17   2   2        2.02       10.85     12.48 o 
  18   2   2       73.91       85.72     19.24 o 
  19   2   2       10.90       43.45     19.19 o 
   1   3   2      873.52      894.57     18.58 o 
   2   3   2      454.39      448.20     14.08 o 
   3   3   2     1107.81     1107.34     14.77 o 
   4   3   2      297.51      312.80     10.13 o 
   5   3   2      716.01      759.51     19.91 o 
   6   3   2      184.10      187.66     11.74 o 
   7   3   2      312.19      303.06     17.30 o 
   8   3   2      540.43      547.59     15.37 o 
   9   3   2      149.20      137.26     10.51 o 
  10   3   2        7.13        8.41      8.94 o 
  11   3   2      591.04      570.36     18.60 o 
  12   3   2      429.58      434.50     12.21 o 
  13   3   2       65.18       69.72     12.31 o 
  14   3   2       63.58       62.53     14.47 o 
  15   3   2       41.66       46.16     15.55 o 
  16   3   2       63.72       65.77     11.20 o 
  17   3   2       22.93       36.03     13.91 o 
  18   3   2      137.57      147.69     20.63 o 
   0   4   2     1144.11     1118.32     29.35 o 
   1   4   2       42.66       44.59      7.75 o 
   2   4   2       10.94       14.81      7.09 o 
   3   4   2       99.33      105.81      9.55 o 
   4   4   2     1694.28     1760.94     27.84 o 
   5   4   2      116.89      130.19      8.71 o 
   6   4   2      213.16      219.19     12.64 o 
   7   4   2      485.27      469.64     17.66 o 
   8   4   2      255.35      259.33     16.17 o 
   9   4   2        4.68       14.48     11.89 o 
  10   4   2      814.05      788.21     31.06 o 
  11   4   2       67.92       75.84     16.04 o 
  12   4   2       77.95       91.92     14.00 o 
  13   4   2       86.66       81.56     15.06 o 
  14   4   2      135.68      126.14     13.35 o 
  15   4   2        8.23       18.16     13.40 o 
  16   4   2       15.76       27.64     13.02 o 
  17   4   2      153.50      162.09     16.67 o 
   1   5   2      429.63      424.49     14.53 o 
   2   5   2       92.50      114.18     10.67 o 
   3   5   2      164.80      160.15     11.24 o 
   4   5   2      106.24      107.04     13.34 o 
   5   5   2       40.13       55.65     11.40 o 
   6   5   2        1.72       10.61     10.26 o 
   7   5   2       86.53      102.90     15.97 o 
   8   5   2      605.74      572.55     19.41 o 
   9   5   2       23.64       25.28     16.36 o 
  10   5   2     1017.18      929.36     33.87 o 
  11   5   2       35.14       39.48     17.89 o 
  12   5   2        4.03       13.65     16.83 o 
  13   5   2       26.92       39.99     15.25 o 
  14   5   2        3.54       19.75     16.36 o 
  15   5   2       68.53      107.01     19.09 o 
  16   5   2       41.66       63.74     13.10 o 
   0   6   2      215.84      211.05     21.85 o 
   1   6   2      462.83      438.09     15.41 o 
   2   6   2      663.24      660.65     18.07 o 
   3   6   2      234.37      228.37     16.22 o 
   4   6   2      150.26      155.66     12.84 o 
   5   6   2        7.77       20.37     13.54 o 
   6   6   2       90.17       82.68     16.57 o 
   7   6   2      100.56      115.06     17.42 o 
   8   6   2       21.78       44.16     14.21 o 
   9   6   2       39.68       48.86     15.09 o 
  10   6   2       49.88       60.84     14.69 o 
  11   6   2       13.96       27.87     16.26 o 
  12   6   2      166.36      185.63     17.28 o 
  13   6   2       25.16       39.53     18.32 o 
  14   6   2       93.72      110.46     21.83 o 
   1   7   2       31.66       37.24     13.69 o 
   2   7   2       54.58       54.32     13.50 o 
   3   7   2       61.30       72.51     10.80 o 
   4   7   2       47.00       52.82     13.64 o 
   5   7   2      304.20      282.69     22.41 o 
   6   7   2        3.10       21.64     13.80 o 
   7   7   2       23.33       41.73     16.50 o 
   8   7   2       57.08       72.09     16.18 o 
   9   7   2      130.03      137.80     17.76 o 
  10   7   2       28.83       41.68     21.30 o 
  11   7   2      163.14      176.05     17.91 o 
  12   7   2        3.61       26.27     21.74 o 
   0   8   2      237.24      241.96     14.05 o 
   1   8   2      158.77      154.36      8.84 o 
   2   8   2      143.39      165.71     11.87 o 
   3   8   2      130.96      137.89     11.92 o 
   4   8   2       42.51       48.22     13.69 o 
   5   8   2       38.09       55.44     13.78 o 
   6   8   2        0.34       21.25     14.93 o 
   7   8   2       16.73       33.02     23.39 o 
   8   8   2       48.10       61.33     18.75 o 
   9   8   2       34.18       53.43     18.98 o 
   1   9   2       30.55       39.52     10.04 o 
   2   9   2       12.73       24.15     13.02 o 
   2   0   3    11733.40    11829.51    412.74 o 
   4   0   3       98.40       95.22     11.24 o 
   6   0   3     4264.76     4585.07    182.02 o 
   8   0   3      438.73      490.48     29.35 o 
  10   0   3      238.83      286.29     22.17 o 
  12   0   3      683.86      664.38     43.08 o 
  14   0   3      178.99      182.02     21.23 o 
  16   0   3       25.34       30.91     18.11 o 
  18   0   3      295.63      301.90     41.84 o 
   0   1   3    13141.69    13501.07    296.91 o 
   1   1   3    14293.82    14226.06    225.24 o 
   2   1   3     5901.95     5901.62    114.02 o 
   3   1   3     2807.28     2687.11     46.54 o 
   4   1   3     3867.63     3613.68     59.63 o 
   5   1   3     1623.41     1650.44     44.33 o 
   6   1   3       78.03       74.31      7.95 o 
   7   1   3      406.50      431.81     12.82 o 
   8   1   3      177.64      175.54     10.07 o 
   9   1   3     1621.33     1635.11     34.10 o 
  10   1   3        4.71        9.57      8.89 o 
  11   1   3       48.57       64.58      8.38 o 
  12   1   3      208.11      202.33     14.49 o 
  13   1   3      169.99      164.20     15.23 o 
  14   1   3      168.35      162.61     15.92 o 
  15   1   3      375.05      367.73     24.30 o 
  16   1   3       17.10       22.95     16.96 o 
  17   1   3       74.11       81.07     17.46 o 
  18   1   3      187.15      198.38     22.98 o 
  19   1   3       13.02       39.99     21.04 o 
   1   2   3     4880.54     4728.31     94.35 o 
   2   2   3     1127.83     1125.80     26.57 o 
   3   2   3      617.14      567.47     13.35 o 
   4   2   3     2415.95     2558.10     31.35 o 
   5   2   3     3369.32     3325.22     68.06 o 
   6   2   3     1496.39     1518.17     29.56 o 
   7   2   3      753.58      767.40     21.82 o 
   8   2   3     1947.52     1928.71     49.64 o 
   9   2   3      117.28      138.00      9.70 o 
  10   2   3       70.22       72.48     11.85 o 
  11   2   3      424.53      425.37     16.74 o 
  12   2   3      454.75      469.34     27.63 o 
  13   2   3      238.32      256.63     13.89 o 
  14   2   3      143.90      136.22     15.89 o 
  15   2   3       40.69       38.32     11.74 o 
  16   2   3       62.22       53.70     14.45 o 
  17   2   3        6.89       23.16     17.75 o 
  18   2   3      212.07      214.72     21.59 o 
  19   2   3       56.67       90.92     19.09 o 
   0   3   3       96.11      124.88     12.49 o 
   1   3   3       27.39       30.74      6.30 o 
   2   3   3     2589.53     2558.56     62.91 o 
   3   3   3      411.13      427.87     12.66 o 
   4   3   3     1189.29     1223.77     26.77 o 
   5   3   3      497.42      493.65     12.07 o 
   6   3   3      263.00      297.68     12.30 o 
   7   3   3      257.51      265.80     10.35 o 
   8   3   3       80.69       76.18     10.68 o 
   9   3   3       84.95       93.05     10.85 o 
  10   3   3      417.05      428.81     14.93 o 
  11   3   3      981.32      945.13     19.15 o 
  12   3   3       21.55       31.55     12.44 o 
  13   3   3      121.28      133.00     14.14 o 
  14   3   3      241.41      231.77     13.07 o 
  15   3   3        6.72       23.90     11.38 o 
  16   3   3       24.75       32.84     12.09 o 
  17   3   3       15.30       34.62     13.66 o 
  18   3   3       18.44       41.06     11.64 o 
   1   4   3      178.87      174.71      8.26 o 
   2   4   3      323.26      348.16     10.93 o 
   3   4   3      623.58      614.76     11.01 o 
   4   4   3      269.86      228.31      9.59 o 
   5   4   3      189.47      193.66     11.69 o 
   6   4   3      346.59      347.63     11.16 o 
   7   4   3       21.60       25.59     11.96 o 
   8   4   3     1568.45     1545.54     40.05 o 
   9   4   3       52.73       59.85     14.71 o 
  10   4   3       76.52       86.26     14.10 o 
  11   4   3      518.10      496.62     25.64 o 
  12   4   3      309.97      289.57     15.51 o 
  13   4   3       11.65       28.96     13.22 o 
  14   4   3      108.03      108.27     21.56 o 
  15   4   3        8.76       24.27     15.02 o 
  16   4   3       42.15       54.86     13.64 o 
  17   4   3        7.76       27.70     14.42 o 
   0   5   3      406.51      399.94     22.17 o 
   1   5   3        2.77        5.30     12.41 o 
   2   5   3      499.01      489.92     16.76 o 
   3   5   3      788.50      753.78     15.51 o 
   4   5   3       61.38       74.81      8.78 o 
   5   5   3       36.50       49.49      9.76 o 
   6   5   3      539.31      536.50     20.10 o 
   7   5   3      215.43      211.38     14.17 o 
   8   5   3      467.19      423.95     16.80 o 
   9   5   3      331.44      299.67     16.40 o 
  10   5   3       36.88       48.42     14.61 o 
  11   5   3      398.28      348.78     20.28 o 
  12   5   3        7.26       28.31     16.50 o 
  13   5   3       66.66       69.88     17.68 o 
  14   5   3        6.50       20.32     16.73 o 
  15   5   3       54.52       75.24     15.75 o 
  16   5   3       46.25       67.81     20.53 o 
   1   6   3      529.38      530.41     19.29 o 
   2   6   3      343.84      339.63     15.21 o 
   3   6   3      363.79      372.71     15.34 o 
   4   6   3      235.12      212.61     18.13 o 
   5   6   3        1.83       16.55     16.10 o 
   6   6   3       40.61       48.84     15.12 o 
   7   6   3      102.19      110.66     14.40 o 
   8   6   3       51.21       58.05     15.21 o 
   9   6   3       64.64       75.02     14.12 o 
  10   6   3       28.49       38.42     17.25 o 
  11   6   3       19.91       37.81     21.14 o 
  12   6   3       58.19       60.14     19.84 o 
  13   6   3       11.55       44.76     19.45 o 
  14   6   3       83.85      105.90     18.18 o 
   0   7   3      958.64      911.64     33.41 o 
   1   7   3      383.37      373.10     15.89 o 
   2   7   3      377.92      377.03     25.38 o 
   3   7   3      405.04      393.09     12.53 o 
   4   7   3       52.22       66.75     11.45 o 
   5   7   3      293.35      291.96     11.44 o 
   6   7   3      137.07      137.00     16.20 o 
   7   7   3      127.81      121.35     16.17 o 
   8   7   3       23.25       28.44     20.96 o 
   9   7   3       68.29       70.67     15.66 o 
  10   7   3       79.82      107.20     16.96 o 
  11   7   3        6.63       13.01     17.94 o 
  12   7   3       17.09       41.53     19.63 o 
   1   8   3       16.06       36.70     16.00 o 
   2   8   3      274.95      280.78      9.47 o 
   3   8   3       30.66       44.04     11.08 o 
   4   8   3       70.09       82.26     12.67 o 
   5   8   3       18.70       38.40     14.22 o 
   6   8   3       11.16       31.22     16.78 o 
   7   8   3       70.14       86.91     15.82 o 
   8   8   3        9.35       29.99     19.91 o 
   9   8   3        6.73       26.44     18.29 o 
   0   9   3       98.58       99.59     12.80 o 
   1   9   3       11.36       39.68     15.92 o 
   0   0   4    13167.35    13747.09    228.54 o 
   2   0   4     5447.05     5345.29    198.88 o 
   4   0   4      241.69      226.35     19.98 o 
   6   0   4     2754.48     2915.70    106.46 o 
   8   0   4     1875.41     1877.61     64.63 o 
  10   0   4      273.24      272.87     16.86 o 
  12   0   4      352.73      305.03     33.09 o 
  14   0   4       16.44       28.10     19.04 o 
  16   0   4      212.86      219.17     23.42 o 
  18   0   4      178.26      209.49     34.97 o 
   1   1   4     3918.66     3761.43     71.02 o 
   2   1   4      269.38      267.04      8.55 o 
   3   1   4      467.12      434.32     11.01 o 
   4   1   4      846.22      811.08     25.34 o 
   5   1   4      157.56      174.90     12.44 o 
   6   1   4      335.01      317.80     13.64 o 
   7   1   4      283.76      292.28     16.00 o 
   8   1   4      622.50      602.32     15.23 o 
   9   1   4      381.10      407.38     16.04 o 
  10   1   4      685.12      673.46     14.17 o 
  11   1   4      158.05      161.82     11.07 o 
  12   1   4      144.10      145.16     13.29 o 
  13   1   4      107.86      106.82     14.75 o 
  14   1   4      241.30      225.35     12.97 o 
  15   1   4      336.36      312.74     25.58 o 
  16   1   4      103.31      112.45     16.54 o 
  17   1   4       12.79       23.78     17.54 o 
  18   1   4      163.51      160.50     21.08 o 
  19   1   4       18.75       42.92     18.43 o 
   0   2   4     3217.49     3258.19     80.86 o 
   1   2   4     1275.77     1294.05     29.60 o 
   2   2   4       40.90       33.41      5.83 o 
   3   2   4      271.28      275.27     13.60 o 
   4   2   4     2156.12     2211.94     48.86 o 
   5   2   4     2302.28     2374.43     49.28 o 
   6   2   4      183.33      189.86      8.70 o 
   7   2   4      500.29      497.63     14.03 o 
   8   2   4      176.57      182.01     12.47 o 
   9   2   4       21.78       27.63      8.72 o 
  10   2   4      205.57      208.53      9.36 o 
  11   2   4      381.18      372.51     15.08 o 
  12   2   4      199.43      201.19     10.76 o 
  13   2   4      735.50      750.88     24.98 o 
  14   2   4      350.67      326.09     20.25 o 
  15   2   4       15.88       23.41     10.80 o 
  16   2   4       82.48       77.58     12.70 o 
  17   2   4       87.70      100.95     17.85 o 
  18   2   4       61.68       68.55     17.94 o 
   1   3   4       15.24       22.44      5.55 o 
   2   3   4      299.93      293.15     10.56 o 
   3   3   4     1559.83     1608.25     41.42 o 
   4   3   4      434.56      471.28     15.18 o 
   5   3   4     1294.92     1348.68     24.07 o 
   6   3   4      136.88      151.01     11.91 o 
   7   3   4       17.17       23.66      8.68 o 
   8   3   4     1688.38     1689.31     42.16 o 
   9   3   4      469.04      447.46     14.67 o 
  10   3   4     1191.63     1136.21     21.36 o 
  11   3   4      535.77      540.35     26.63 o 
  12   3   4      365.04      351.69     20.41 o 
  13   3   4       30.68       31.30     13.73 o 
  14   3   4        6.33       14.54     11.44 o 
  15   3   4       26.67       37.01     13.35 o 
  16   3   4      103.87      112.82     16.44 o 
  17   3   4        2.38       15.42     12.91 o 
  18   3   4        5.02       15.23     13.33 o 
   0   4   4       91.58      100.53      9.68 o 
   1   4   4      168.32      149.64      8.50 o 
   2   4   4      651.92      627.06     16.93 o 
   3   4   4      817.81      804.05     18.76 o 
   4   4   4      112.40      108.70      9.49 o 
   5   4   4      700.85      670.41     24.49 o 
   6   4   4     1321.77     1341.40     29.28 o 
   7   4   4      205.07      204.21     13.68 o 
   8   4   4      245.84      221.36     13.58 o 
   9   4   4      605.24      608.81     23.51 o 
  10   4   4      205.47      206.06     15.90 o 
  11   4   4       31.61       48.10     12.49 o 
  12   4   4      263.17      258.44     13.76 o 
  13   4   4       15.43       27.94     15.12 o 
  14   4   4       82.65      105.22     17.59 o 
  15   4   4        6.83       28.94     15.21 o 
  16   4   4       29.81       49.90     12.29 o 
  17   4   4        2.65       23.65     13.17 o 
   1   5   4       11.78       21.85      9.71 o 
   2   5   4      109.68      118.94      9.75 o 
   3   5   4      397.74      393.80     17.74 o 
   4   5   4      362.29      351.19     13.76 o 
   5   5   4      366.52      358.03     12.99 o 
   6   5   4       62.53       60.99     12.81 o 
   7   5   4      182.71      175.71     12.30 o 
   8   5   4       25.85       36.25     12.58 o 
   9   5   4       28.63       34.20     12.90 o 
  10   5   4       37.81       56.03     16.14 o 
  11   5   4      160.73      168.14     16.80 o 
  12   5   4       50.07       64.81     16.20 o 
  13   5   4       16.81       28.92     14.84 o 
  14   5   4       48.22       62.69     13.62 o 
  15   5   4      114.84      112.36     17.97 o 
  16   5   4      118.18      133.17     19.84 o 
   0   6   4      577.83      553.23     24.66 o 
   1   6   4       59.27       70.69     12.53 o 
   2   6   4     1005.01      973.80     24.82 o 
   3   6   4      363.18      347.09     13.64 o 
   4   6   4      173.02      158.52     14.40 o 
   5   6   4       39.78       54.74     14.40 o 
   6   6   4      142.37      143.46     13.47 o 
   7   6   4      153.89      156.77     13.33 o 
   8   6   4       37.13       55.02     14.45 o 
   9   6   4       42.26       57.03     12.52 o 
  10   6   4       18.90       32.89     13.95 o 
  11   6   4      125.52      135.03     17.06 o 
  12   6   4       56.33       81.68     21.78 o 
  13   6   4       46.22       54.87     20.47 o 
  14   6   4       62.15       66.10     16.89 o 
   1   7   4      186.40      183.93     14.77 o 
   2   7   4      211.42      212.45     12.97 o 
   3   7   4      370.91      367.32     14.31 o 
   4   7   4       92.61       79.52     13.50 o 
   5   7   4      374.89      354.91     16.89 o 
   6   7   4       15.50       34.95     13.80 o 
   7   7   4        0.40       19.72     16.50 o 
   8   7   4       18.25       25.93     15.67 o 
   9   7   4       61.14       82.20     15.64 o 
  10   7   4       84.50       90.63     19.57 o 
  11   7   4      172.71      191.37     22.14 o 
  12   7   4      108.92      121.14     26.82 o 
   0   8   4      166.18      184.20     13.42 o 
   1   8   4       49.44       57.83     11.13 o 
   2   8   4       45.61       49.68     10.98 o 
   3   8   4      159.33      161.58     13.52 o 
   4   8   4       46.70       49.59     11.33 o 
   5   8   4       25.42       34.46     12.46 o 
   6   8   4      194.62      206.71     19.88 o 
   7   8   4        7.96       16.06     19.73 o 
   8   8   4        7.34       27.61     20.18 o 
   2   0   5     3554.51     3602.55     96.78 o 
   4   0   5      886.76      950.98     31.53 o 
   6   0   5      924.02      981.58     26.54 o 
   8   0   5     2310.41     2239.46     73.68 o 
  10   0   5     1602.52     1615.36     49.02 o 
  12   0   5      692.68      693.72     52.76 o 
  14   0   5       27.55       31.53     18.73 o 
  16   0   5       63.17       64.94     20.61 o 
  18   0   5       71.74       79.92     25.60 o 
   0   1   5     5761.40     6037.14     67.75 o 
   1   1   5     3027.14     2897.57     41.27 o 
   2   1   5     4964.06     4964.75     61.65 o 
   3   1   5       18.93       24.88      7.35 o 
   4   1   5      445.55      471.40     17.76 o 
   5   1   5      817.32      873.82     20.39 o 
   6   1   5     1325.22     1458.80     28.78 o 
   7   1   5     1799.77     1864.13     36.67 o 
   8   1   5       36.91       42.24      8.70 o 
   9   1   5      546.31      557.47     22.24 o 
  10   1   5      105.16      104.64     11.37 o 
  11   1   5       56.07       51.97      9.04 o 
  12   1   5       77.66       83.22     13.27 o 
  13   1   5       24.72       35.00     14.63 o 
  14   1   5      263.85      244.62     15.66 o 
  15   1   5      281.98      269.97     14.87 o 
  16   1   5       21.79       24.24     12.66 o 
  17   1   5       38.80       39.46     16.84 o 
  18   1   5       40.56       57.33     18.54 o 
  19   1   5       30.61       50.57     20.92 o 
   1   2   5      195.54      215.52      7.47 o 
   2   2   5       53.16       59.03      6.27 o 
   3   2   5      158.32      163.43      8.89 o 
   4   2   5      869.09      846.46     12.63 o 
   5   2   5       78.45       80.44      8.17 o 
   6   2   5       49.68       58.60      8.47 o 
   7   2   5      157.20      166.00     12.75 o 
   8   2   5      233.55      242.27      9.88 o 
   9   2   5      201.08      207.12     13.41 o 
  10   2   5      112.75      107.42     15.02 o 
  11   2   5      186.18      198.14     14.46 o 
  12   2   5       16.10       32.94     14.11 o 
  13   2   5      175.74      173.00     14.08 o 
  14   2   5      122.41      111.56     14.32 o 
  15   2   5      418.89      425.99     16.76 o 
  16   2   5       17.20       18.07      9.52 o 
  17   2   5      234.07      233.00     15.13 o 
  18   2   5       10.34       22.70     20.06 o 
   0   3   5      525.53      521.39     22.48 o 
   1   3   5      844.58      837.46     19.36 o 
   2   3   5       44.69       45.54      7.28 o 
   3   3   5      478.03      501.51     15.65 o 
   4   3   5     1198.91     1197.96     25.28 o 
   5   3   5      189.34      200.65     12.01 o 
   6   3   5      330.52      328.53     10.62 o 
   7   3   5      311.60      313.41     18.37 o 
   8   3   5      415.74      406.51     16.05 o 
   9   3   5      630.29      599.77     27.79 o 
  10   3   5      213.30      209.01     13.80 o 
  11   3   5       45.21       59.10     15.23 o 
  12   3   5      373.61      368.05     22.18 o 
  13   3   5      265.26      246.68     15.78 o 
  14   3   5      120.44      133.32     13.20 o 
  15   3   5       75.54       93.15     14.82 o 
  16   3   5       36.16       60.44     16.65 o 
  17   3   5       79.55       84.00     16.80 o 
  18   3   5       20.03       32.20     20.84 o 
   1   4   5      196.72      193.96     10.62 o 
   2   4   5      116.01      120.51      8.50 o 
   3   4   5      309.37      325.26     16.12 o 
   4   4   5      215.10      234.76     12.75 o 
   5   4   5       80.74       82.41     10.25 o 
   6   4   5     1218.64     1238.38     36.05 o 
   7   4   5      420.21      402.77     14.61 o 
   8   4   5      449.88      418.17     19.10 o 
   9   4   5      207.24      214.48     15.25 o 
  10   4   5     1311.35     1257.75     34.97 o 
  11   4   5      173.88      180.77     13.60 o 
  12   4   5      239.27      248.72     18.29 o 
  13   4   5       66.90       69.25     12.00 o 
  14   4   5        8.53       22.11     13.10 o 
  15   4   5       94.27      104.34     15.76 o 
  16   4   5       17.04       23.28     15.73 o 
  17   4   5       82.84      121.75     16.44 o 
   0   5   5      270.11      275.37     16.23 o 
   1   5   5      141.44      137.07     12.00 o 
   2   5   5      538.01      526.88     12.37 o 
   3   5   5      313.37      303.06     16.34 o 
   4   5   5      541.55      552.09     17.58 o 
   5   5   5      167.30      161.82     11.18 o 
   6   5   5      201.08      201.16     13.91 o 
   7   5   5       44.75       40.29     11.82 o 
   8   5   5      345.68      350.61     19.38 o 
   9   5   5       23.58       30.91     14.87 o 
  10   5   5      190.85      201.69     18.95 o 
  11   5   5       11.21       19.85     15.19 o 
  12   5   5        8.49       19.49     14.55 o 
  13   5   5      144.47      136.72     18.18 o 
  14   5   5       55.70       83.86     19.11 o 
  15   5   5        7.92       21.40     18.67 o 
   1   6   5      837.77      807.01     19.19 o 
   2   6   5      308.49      298.80     13.95 o 
   3   6   5       18.28       22.96     13.94 o 
   4   6   5      130.08      131.28     16.28 o 
   5   6   5      126.99      123.81     15.90 o 
   6   6   5      123.43      123.07     16.31 o 
   7   6   5      114.10      133.03     15.96 o 
   8   6   5       72.85       79.23     16.04 o 
   9   6   5      267.93      275.16     19.59 o 
  10   6   5      235.03      218.62     19.20 o 
  11   6   5      143.32      152.77     17.55 o 
  12   6   5       21.98       45.30     23.07 o 
  13   6   5       18.49       39.72     18.44 o 
  14   6   5       44.41       54.02     19.24 o 
   0   7   5      388.08      376.52     21.54 o 
   1   7   5       24.33       30.11      8.81 o 
   2   7   5       28.79       36.68     16.45 o 
   3   7   5      329.78      311.53     19.88 o 
   4   7   5      176.73      196.67     14.65 o 
   5   7   5       12.64       24.14      9.22 o 
   6   7   5       29.49       36.53     15.05 o 
   7   7   5       31.60       48.66     17.03 o 
   8   7   5       77.91       86.01     18.22 o 
   9   7   5      139.94      155.50     17.21 o 
  10   7   5       33.95       40.85     18.53 o 
  11   7   5       77.82       84.72     20.67 o 
   1   8   5       51.67       57.14     19.84 o 
   2   8   5      113.39      118.03     14.27 o 
   3   8   5       12.99       18.91     13.43 o 
   4   8   5       62.32       77.69      9.68 o 
   5   8   5       33.61       42.20     15.00 o 
   6   8   5      191.70      206.58     20.69 o 
   7   8   5       83.28       95.57     22.93 o 
   8   8   5      220.30      243.14     16.84 o 
   0   0   6    11138.51    11546.65    184.51 o 
   2   0   6     1637.31     1664.37     43.40 o 
   4   0   6     1275.20     1286.60     36.53 o 
   6   0   6     2142.64     2175.46     50.27 o 
   8   0   6      137.27      149.55     17.48 o 
  10   0   6      272.63      237.59     23.10 o 
  12   0   6      804.63      803.62     53.39 o 
  14   0   6      849.28      778.33     38.09 o 
  16   0   6      195.88      177.96     24.04 o 
  18   0   6       71.24       97.72     37.78 o 
   1   1   6      985.73      990.38     21.43 o 
   2   1   6     1903.17     1960.24     39.35 o 
   3   1   6     1784.84     1856.00     35.12 o 
   4   1   6     2706.70     2795.40     84.88 o 
   5   1   6      404.93      437.76     14.10 o 
   6   1   6      138.21      161.87     11.77 o 
   7   1   6      247.21      261.51     11.95 o 
   8   1   6       96.04       97.36     10.43 o 
   9   1   6      836.14      837.77     26.99 o 
  10   1   6      162.66      151.52     11.58 o 
  11   1   6        0.40        6.59     10.04 o 
  12   1   6      442.13      411.10     19.77 o 
  13   1   6      366.80      317.62     20.92 o 
  14   1   6      213.03      210.80     12.75 o 
  15   1   6       86.31       93.09     14.24 o 
  16   1   6       44.17       50.49     17.06 o 
  17   1   6      103.60      118.91     25.38 o 
  18   1   6        9.95       31.03     16.96 o 
   0   2   6     3900.53     3947.54    136.75 o 
   1   2   6        4.24        8.88      6.51 o 
   2   2   6     1020.31     1156.37     23.03 o 
   3   2   6      629.51      620.04     15.01 o 
   4   2   6      395.90      408.26     14.12 o 
   5   2   6     2384.82     2329.90     61.04 o 
   6   2   6       96.23       98.60      9.49 o 
   7   2   6     1264.40     1348.56     39.96 o 
   8   2   6      184.33      194.46     12.80 o 
   9   2   6       90.65       99.41     11.11 o 
  10   2   6       85.03       83.65     16.16 o 
  11   2   6      335.41      321.27     20.22 o 
  12   2   6       19.46       36.80     15.00 o 
  13   2   6      188.05      185.14     14.32 o 
  14   2   6       33.12       29.92     13.50 o 
  15   2   6      117.16      129.57     16.54 o 
  16   2   6        8.20       15.23     13.73 o 
  17   2   6       41.29       50.67     16.39 o 
  18   2   6      125.70      124.63     18.04 o 
   1   3   6      224.54      230.77      8.28 o 
   2   3   6      968.77      935.60     17.80 o 
   3   3   6        6.45        7.29      7.68 o 
   4   3   6      204.66      202.21      9.81 o 
   5   3   6      264.52      288.08     14.34 o 
   6   3   6      580.55      576.43     14.88 o 
   7   3   6      470.39      459.94     16.27 o 
   8   3   6      429.62      431.34     15.17 o 
   9   3   6      232.53      232.64     15.68 o 
  10   3   6       26.22       28.31     12.67 o 
  11   3   6       43.43       43.18     15.30 o 
  12   3   6       14.18       28.28     15.85 o 
  13   3   6       56.97       75.38     13.10 o 
  14   3   6      108.51      111.64     12.89 o 
  15   3   6      142.77      154.44     17.37 o 
  16   3   6       85.00       92.87     19.32 o 
  17   3   6       25.60       39.32     15.55 o 
   0   4   6      221.06      221.04     17.17 o 
   1   4   6      240.14      259.67     11.91 o 
   2   4   6      213.23      219.98     12.53 o 
   3   4   6      299.60      296.16     13.20 o 
   4   4   6      676.49      651.91     20.28 o 
   5   4   6      195.90      185.33     10.12 o 
   6   4   6      252.93      246.02     11.48 o 
   7   4   6     1046.06      973.07     25.55 o 
   8   4   6      284.63      285.67     19.91 o 
   9   4   6       87.27       77.51     14.10 o 
  10   4   6      120.87      131.25     13.94 o 
  11   4   6        5.19       22.51     15.67 o 
  12   4   6      171.32      166.91     15.23 o 
  13   4   6      170.61      158.45     17.03 o 
  14   4   6        0.59       21.33     14.40 o 
  15   4   6       74.58       93.59     15.60 o 
  16   4   6       76.29       94.28     15.59 o 
   1   5   6      596.93      590.19     25.12 o 
   2   5   6      718.65      662.90     23.95 o 
   3   5   6     1068.54     1032.49     32.11 o 
   4   5   6      182.84      176.99     11.49 o 
   5   5   6      170.30      178.13     15.64 o 
   6   5   6      449.04      432.92     20.74 o 
   7   5   6       64.22       74.70     15.64 o 
   8   5   6       29.94       37.85     17.07 o 
   9   5   6       63.86       67.81     18.01 o 
  10   5   6      443.93      412.94     19.17 o 
  11   5   6      127.55      121.45     15.34 o 
  12   5   6      144.90      147.29     11.69 o 
  13   5   6       49.11       67.39     19.86 o 
  14   5   6      136.42      154.67     25.41 o 
  15   5   6       18.62       44.36     11.96 o 
   0   6   6     1895.46     1769.90     40.27 o 
   1   6   6       29.09       44.20     11.46 o 
   2   6   6      198.42      189.57     11.47 o 
   3   6   6      408.75      392.16     10.36 o 
   4   6   6       83.00       71.32     10.25 o 
   5   6   6       35.98       38.64     10.71 o 
   6   6   6       23.77       37.32     15.23 o 
   7   6   6      196.22      198.83     19.12 o 
   8   6   6      120.27      144.14     14.78 o 
   9   6   6       31.86       43.48     17.24 o 
  10   6   6       83.31      102.53     19.12 o 
  11   6   6        8.99       29.75     18.35 o 
  12   6   6        0.72       26.64     19.74 o 
  13   6   6       31.51       43.59     19.58 o 
   1   7   6       63.33       67.51      9.44 o 
   2   7   6       29.08       44.22     15.65 o 
   3   7   6       63.73       68.84     11.04 o 
   4   7   6      149.04      161.84     12.52 o 
   5   7   6       34.69       45.89     12.90 o 
   6   7   6      154.84      140.28     15.59 o 
   7   7   6       70.35       81.51     20.40 o 
   8   7   6      118.76      136.15     14.79 o 
   9   7   6       31.01       44.63     17.29 o 
  10   7   6       10.99       42.92     24.14 o 
  11   7   6       55.89       65.07     24.18 o 
   0   8   6        3.97       17.48     10.62 o 
   1   8   6      151.90      145.23     14.30 o 
   2   8   6       28.34       41.10     18.42 o 
   3   8   6       64.43       76.48      7.91 o 
   4   8   6        3.48       12.80      9.11 o 
   5   8   6      125.52      145.27     10.93 o 
   6   8   6        2.86       19.07     16.00 o 
   7   8   6      106.63      149.47     27.04 o 
   2   0   7      935.76      948.80     35.59 o 
   4   0   7      310.92      366.84     18.11 o 
   6   0   7      139.79      146.74     13.74 o 
   8   0   7     2221.84     2260.69     62.75 o 
  10   0   7       11.67       29.04     13.74 o 
  12   0   7      833.46      815.17     54.95 o 
  14   0   7     1076.78      990.32     56.82 o 
  16   0   7      195.62      203.56     39.03 o 
  18   0   7      109.11      103.03     25.29 o 
   0   1   7     8863.21     9394.61    204.50 o 
   1   1   7     1190.28     1234.74     25.91 o 
   2   1   7     1057.15     1066.19     26.39 o 
   3   1   7      261.17      266.95     13.05 o 
   4   1   7       45.24       79.30      9.18 o 
   5   1   7      218.02      238.35     13.80 o 
   6   1   7      147.15      155.13     11.48 o 
   7   1   7      141.40      152.86      9.03 o 
   8   1   7       20.88       28.40     10.34 o 
   9   1   7      196.11      192.34     12.52 o 
  10   1   7      188.38      181.25     15.73 o 
  11   1   7     1252.68     1205.53     28.91 o 
  12   1   7     1124.55     1020.75     32.40 o 
  13   1   7       19.04       30.08     13.51 o 
  14   1   7       62.48       71.05     13.47 o 
  15   1   7        8.32       19.73     12.34 o 
  16   1   7       10.93       22.43     18.10 o 
  17   1   7       65.68       71.18     17.20 o 
  18   1   7       40.78       61.83     20.30 o 
   1   2   7      648.89      687.49     20.85 o 
   2   2   7     1718.45     1833.69     46.21 o 
   3   2   7      362.62      348.89      9.60 o 
   4   2   7       18.30       23.45      8.72 o 
   5   2   7      611.33      612.81     15.21 o 
   6   2   7      329.03      325.27     13.39 o 
   7   2   7      362.24      342.88     17.73 o 
   8   2   7       97.90      102.33     14.67 o 
   9   2   7      369.30      363.81     17.70 o 
  10   2   7      124.31      111.08     15.43 o 
  11   2   7      172.84      172.34     12.53 o 
  12   2   7       69.78       83.63     12.12 o 
  13   2   7      149.71      155.10     17.50 o 
  14   2   7      105.18      108.09     17.37 o 
  15   2   7       49.59       51.90     13.88 o 
  16   2   7       91.34       86.87     18.93 o 
  17   2   7       91.52      106.22     13.57 o 
  18   2   7        3.28       23.56     20.66 o 
   0   3   7     1128.85     1106.46     23.73 o 
   1   3   7       77.14       87.08      8.23 o 
   2   3   7      246.91      243.66     11.64 o 
   3   3   7      214.30      212.16     11.78 o 
   4   3   7       26.78       29.60      8.07 o 
   5   3   7      347.18      349.24     11.51 o 
   6   3   7       21.73       29.92     10.66 o 
   7   3   7      166.09      169.59     10.72 o 
   8   3   7      520.06      516.62     21.68 o 
   9   3   7      322.02      314.25     15.89 o 
  10   3   7     1090.81     1047.07     32.40 o 
  11   3   7       22.54       34.94     17.99 o 
  12   3   7      123.15      128.90     22.44 o 
  13   3   7      102.54      109.72     13.86 o 
  14   3   7      109.14      116.92     16.74 o 
  15   3   7        3.13       17.86     16.21 o 
  16   3   7        7.69       32.81     17.48 o 
  17   3   7      182.27      212.20     19.06 o 
   1   4   7      150.45      145.49      7.95 o 
   2   4   7      109.84      113.61      9.81 o 
   3   4   7      448.12      433.25     13.63 o 
   4   4   7      235.21      239.31     12.58 o 
   5   4   7      304.30      300.16     17.97 o 
   6   4   7      567.56      534.05     21.58 o 
   7   4   7       74.17       75.49     13.54 o 
   8   4   7      617.02      590.83     21.06 o 
   9   4   7       23.71       38.48     14.99 o 
  10   4   7      510.56      469.21     17.99 o 
  11   4   7      142.50      143.62     15.34 o 
  12   4   7      257.90      254.42     20.28 o 
  13   4   7      127.12      139.27     17.70 o 
  14   4   7      182.07      200.04     16.98 o 
  15   4   7        9.02       21.57     20.03 o 
  16   4   7      147.03      171.79     21.06 o 
   0   5   7       13.95       18.11     16.86 o 
   1   5   7      417.60      395.46     16.55 o 
   2   5   7      617.38      611.12     15.19 o 
   3   5   7     1159.49     1104.89     28.78 o 
   4   5   7      326.65      326.71      8.35 o 
   5   5   7     1179.14     1145.11     32.27 o 
   6   5   7      221.80      237.68     19.45 o 
   7   5   7      220.96      207.48     12.91 o 
   8   5   7      116.64      121.14     15.97 o 
   9   5   7      486.75      475.04     19.85 o 
  10   5   7      307.03      270.92     25.13 o 
  11   5   7       93.32      106.51     15.07 o 
  12   5   7       19.20       35.35     16.36 o 
  13   5   7        6.67       31.98     17.78 o 
  14   5   7       29.25       55.10     22.09 o 
  15   5   7        6.53       29.93     16.71 o 
   1   6   7        1.71        9.89      7.42 o 
   2   6   7      114.92      122.29     12.18 o 
   3   6   7      162.52      164.57      9.22 o 
   4   6   7       38.54       39.72      5.40 o 
   5   6   7      273.80      269.05     12.87 o 
   6   6   7       52.74       53.10     14.82 o 
   7   6   7       82.35       95.10     17.03 o 
   8   6   7       52.52       54.67     15.59 o 
   9   6   7       31.09       62.62     14.48 o 
  10   6   7       77.44       86.10     21.20 o 
  11   6   7       87.25       98.42     15.64 o 
  12   6   7      270.67      274.20     14.55 o 
  13   6   7       17.74       22.09     19.93 o 
   0   7   7      339.88      327.50     19.36 o 
   1   7   7        2.93       14.99     10.91 o 
   2   7   7      131.95      127.22     14.84 o 
   3   7   7       59.71       67.07     10.85 o 
   4   7   7      166.07      161.55     13.20 o 
   5   7   7       77.91       77.01     10.28 o 
   6   7   7        4.40       19.54     12.60 o 
   7   7   7       66.82       78.52     23.73 o 
   8   7   7        6.18       25.60     20.48 o 
   9   7   7       56.01       80.66     16.45 o 
  10   7   7       37.94       42.65     22.55 o 
   1   8   7       44.63       64.08     15.15 o 
   2   8   7       10.68       23.45     16.66 o 
   3   8   7       42.75       48.44     17.64 o 
   4   8   7        6.82       20.54      9.27 o 
   5   8   7       18.10       40.20     12.15 o 
   6   8   7       15.53       33.06     11.53 o 
   0   0   8     2869.43     2837.65     83.05 o 
   2   0   8      479.53      491.10     30.91 o 
   4   0   8      630.35      628.78     22.79 o 
   6   0   8      265.63      296.60     18.11 o 
   8   0   8      235.99      235.40     18.73 o 
  10   0   8      361.75      368.09     18.11 o 
  12   0   8      151.16      122.07     21.23 o 
  14   0   8      374.35      355.92     24.66 o 
  16   0   8      105.40      128.00     44.65 o 
  18   0   8      130.55      143.93     33.72 o 
   1   1   8     1244.23     1210.66     31.91 o 
   2   1   8       92.05      105.41     10.05 o 
   3   1   8      469.64      480.41     14.62 o 
   4   1   8     1593.81     1653.56     32.57 o 
   5   1   8      556.66      605.78     16.71 o 
   6   1   8       55.11       55.45     10.43 o 
   7   1   8      743.37      738.39     23.84 o 
   8   1   8        0.94        9.24     10.80 o 
   9   1   8      346.37      347.45     16.88 o 
  10   1   8      431.09      435.83     14.61 o 
  11   1   8       96.47       99.36     13.64 o 
  12   1   8      170.51      162.23     14.61 o 
  13   1   8      673.46      641.18     15.98 o 
  14   1   8       39.44       49.33     11.72 o 
  15   1   8       48.99       49.75     13.43 o 
  16   1   8       19.44       35.25     19.39 o 
  17   1   8      140.04      143.54     18.75 o 
  18   1   8        3.87       23.90     19.10 o 
   0   2   8      226.23      208.24     19.36 o 
   1   2   8     1337.75     1319.06     27.78 o 
   2   2   8     1287.15     1258.59     25.42 o 
   3   2   8      222.57      229.29     10.93 o 
   4   2   8      311.22      325.97     13.94 o 
   5   2   8     1090.43     1118.45     31.05 o 
   6   2   8        4.56        7.84      8.60 o 
   7   2   8      135.06      141.11     12.56 o 
   8   2   8       40.33       42.62     11.38 o 
   9   2   8      337.89      364.73     18.04 o 
  10   2   8       54.55       53.33     14.82 o 
  11   2   8      204.55      201.03     16.32 o 
  12   2   8       84.80       72.86     14.40 o 
  13   2   8      179.82      173.77     21.30 o 
  14   2   8       26.11       34.30     12.65 o 
  15   2   8       42.03       60.15     16.35 o 
  16   2   8       19.34       35.82     17.78 o 
  17   2   8       58.74       67.40     14.49 o 
   1   3   8      401.00      395.42     16.86 o 
   2   3   8      187.45      194.96     10.94 o 
   3   3   8       42.98       55.29     12.02 o 
   4   3   8       53.12       57.95     11.18 o 
   5   3   8      299.60      297.22     13.74 o 
   6   3   8      591.28      582.23     21.30 o 
   7   3   8      356.74      355.31     16.11 o 
   8   3   8     1228.84     1213.33     26.76 o 
   9   3   8      445.98      472.37     16.44 o 
  10   3   8      982.58      935.61     26.23 o 
  11   3   8      116.63      113.18     18.63 o 
  12   3   8      452.77      429.12     23.62 o 
  13   3   8      240.86      250.30     17.70 o 
  14   3   8       25.09       30.74     14.25 o 
  15   3   8      102.03      109.69     17.82 o 
  16   3   8       54.14       67.31     15.43 o 
   0   4   8      107.54      113.96     13.74 o 
   1   4   8      177.93      187.46      6.69 o 
   2   4   8       75.50       81.85     11.49 o 
   3   4   8      282.65      279.33     14.43 o 
   4   4   8     1490.34     1436.42     36.44 o 
   5   4   8      616.91      612.75     23.50 o 
   6   4   8       77.50       76.43     11.99 o 
   7   4   8      128.69      125.70     12.07 o 
   8   4   8      237.76      223.12     17.03 o 
   9   4   8      118.25      110.94     13.71 o 
  10   4   8        0.72       20.71     21.85 o 
  11   4   8      138.70      129.61     15.38 o 
  12   4   8      291.33      294.71     19.98 o 
  13   4   8       35.51       39.40     15.69 o 
  14   4   8        9.46       33.27     19.71 o 
  15   4   8       14.07       26.69     15.33 o 
   1   5   8      230.25      249.19     11.69 o 
   2   5   8      219.95      233.05     10.74 o 
   3   5   8      176.57      173.79     13.16 o 
   4   5   8      237.78      251.07     15.59 o 
   5   5   8      413.06      398.86     20.03 o 
   6   5   8      493.42      479.83     19.98 o 
   7   5   8      137.77      129.20     14.40 o 
   8   5   8      130.14      126.93     21.38 o 
   9   5   8        2.96       12.59     14.43 o 
  10   5   8       13.21       22.44     16.39 o 
  11   5   8       66.54       67.76     20.74 o 
  12   5   8      197.17      214.37     19.94 o 
  13   5   8       14.82       52.29     12.02 o 
  14   5   8       37.90       51.16     18.04 o 
   0   6   8      287.18      266.00     23.10 o 
   1   6   8       40.09       43.16      9.83 o 
   2   6   8      496.57      493.54     10.26 o 
   3   6   8      206.58      209.06     11.23 o 
   4   6   8       96.64       90.16     10.72 o 
   5   6   8       32.26       32.83     13.85 o 
   6   6   8      128.83      125.24     13.39 o 
   7   6   8      182.58      177.94     14.69 o 
   8   6   8       37.37       48.73     16.89 o 
   9   6   8       23.12       32.96     18.07 o 
  10   6   8       14.63       27.13     23.42 o 
  11   6   8        8.90       42.60     19.15 o 
  12   6   8       13.96       27.24     19.29 o 
   1   7   8      117.12      113.80     10.48 o 
   2   7   8       72.28       76.53     13.58 o 
   3   7   8       98.61       97.19     11.14 o 
   4   7   8       64.11       74.79     10.21 o 
   5   7   8       76.59      102.65      8.71 o 
   6   7   8      109.71      125.38      9.87 o 
   7   7   8       92.25      108.18     21.66 o 
   8   7   8      171.03      188.26     19.28 o 
   9   7   8       48.05       77.49     22.09 o 
   0   8   8       50.43       49.33     16.23 o 
   1   8   8       50.65       69.77      8.99 o 
   2   8   8       51.94       56.49     16.34 o 
   3   8   8      176.15      179.84     10.16 o 
   4   8   8      327.94      312.82     14.42 o 
   5   8   8       52.38       64.24     10.85 o 
   2   0   9      148.91      161.72     17.17 o 
   4   0   9     1163.15     1247.89     43.71 o 
   6   0   9      397.89      377.77     25.60 o 
   8   0   9      639.57      615.98     32.16 o 
  10   0   9      235.30      253.20     21.85 o 
  12   0   9      214.02      210.43     23.10 o 
  14   0   9      184.11      196.07     26.54 o 
  16   0   9      351.05      309.08     43.40 o 
   0   1   9     1407.17     1335.93     49.02 o 
   1   1   9      635.05      626.31     18.61 o 
   2   1   9        6.52       12.84     10.12 o 
   3   1   9      402.53      384.37     15.14 o 
   4   1   9      364.70      360.75     14.26 o 
   5   1   9      715.78      733.34     27.55 o 
   6   1   9      773.29      816.69     24.08 o 
   7   1   9       90.34       93.16     14.63 o 
   8   1   9       81.27       82.28     12.70 o 
   9   1   9       20.16       37.26     11.25 o 
  10   1   9      127.90      113.36     11.78 o 
  11   1   9      287.86      317.14     20.92 o 
  12   1   9      132.56      109.66     13.05 o 
  13   1   9      177.65      169.68     17.07 o 
  14   1   9       44.07       56.98     11.72 o 
  15   1   9       26.33       49.98     15.56 o 
  16   1   9       69.45       83.67     17.77 o 
  17   1   9        4.58       20.72     13.94 o 
   1   2   9      463.22      485.85     15.63 o 
   2   2   9     1822.77     1791.70     53.54 o 
   3   2   9      194.22      210.26     14.24 o 
   4   2   9       22.69       24.82      8.06 o 
   5   2   9      563.30      571.26     20.49 o 
   6   2   9      109.01       99.52     11.69 o 
   7   2   9      192.46      193.17     13.51 o 
   8   2   9      643.43      587.04     19.65 o 
   9   2   9      170.54      174.44     15.76 o 
  10   2   9      276.27      263.47     20.09 o 
  11   2   9      239.41      245.16     14.08 o 
  12   2   9       47.44       57.47     14.08 o 
  13   2   9      142.02      135.63     17.16 o 
  14   2   9       18.28       34.77     14.23 o 
  15   2   9       58.68       64.31     15.89 o 
  16   2   9       77.61       92.83     17.01 o 
  17   2   9       18.80       44.19     18.18 o 
   0   3   9     2587.30     2645.33     85.86 o 
   1   3   9      505.29      502.91     17.08 o 
   2   3   9     1159.13     1168.43     35.87 o 
   3   3   9       16.99       22.74      9.64 o 
   4   3   9      243.79      251.26     13.76 o 
   5   3   9        5.61       13.76      9.93 o 
   6   3   9      200.36      197.94     13.97 o 
   7   3   9      946.59      915.41     16.66 o 
   8   3   9      444.39      440.60     17.55 o 
   9   3   9      690.80      657.75     25.63 o 
  10   3   9       81.41       85.68     13.87 o 
  11   3   9      130.24      133.83     15.64 o 
  12   3   9      125.17      115.50     15.02 o 
  13   3   9       17.53       30.39     14.32 o 
  14   3   9      125.51      126.38     12.47 o 
  15   3   9       55.40       79.70     16.00 o 
  16   3   9       94.30      104.70     16.44 o 
   1   4   9      199.49      198.10     16.28 o 
   2   4   9       16.17       18.11     11.89 o 
   3   4   9      249.15      243.10     16.66 o 
   4   4   9      401.60      387.58     16.78 o 
   5   4   9       80.42       79.45     11.31 o 
   6   4   9      266.36      255.44     18.53 o 
   7   4   9       40.96       50.19     12.07 o 
   8   4   9        1.62       14.89     12.90 o 
   9   4   9       16.13       23.15     14.45 o 
  10   4   9       91.78       97.83     18.21 o 
  11   4   9       29.90       46.34     14.02 o 
  12   4   9      142.24      149.05     16.51 o 
  13   4   9       22.25       29.23     16.64 o 
  14   4   9      171.87      187.57     18.98 o 
  15   4   9       17.95       31.04     20.85 o 
   0   5   9      777.23      773.65     32.47 o 
   1   5   9       68.74       77.77     11.77 o 
   2   5   9      143.98      150.54     14.01 o 
   3   5   9      184.55      180.00     14.98 o 
   4   5   9      282.74      259.54     15.92 o 
   5   5   9      198.83      199.09     15.53 o 
   6   5   9       25.85       31.36     21.85 o 
   7   5   9      392.42      388.57     19.81 o 
   8   5   9      506.12      461.82     32.62 o 
   9   5   9       75.49       75.02     16.07 o 
  10   5   9       20.25       31.16     21.43 o 
  11   5   9       51.93       59.32     15.82 o 
  12   5   9       20.14       27.62     15.14 o 
  13   5   9       16.72       30.73     17.32 o 
   1   6   9        2.29       14.92      7.78 o 
   2   6   9        7.18       10.49      9.07 o 
   3   6   9       71.88       75.63     10.32 o 
   4   6   9       99.93       93.38     11.78 o 
   5   6   9       36.74       45.42     10.80 o 
   6   6   9      436.40      382.29     22.05 o 
   7   6   9        6.45       14.48     15.03 o 
   8   6   9       44.12       51.71     19.49 o 
   9   6   9       49.15       60.28     15.78 o 
  10   6   9      495.12      482.03     25.70 o 
  11   6   9       17.76       32.83     18.63 o 
   0   7   9      142.02      137.68     18.11 o 
   1   7   9      167.85      170.34     10.42 o 
   2   7   9       97.10       94.30     11.72 o 
   3   7   9      172.36      169.35     14.27 o 
   4   7   9        0.57        8.97     14.21 o 
   5   7   9       89.94       99.70     16.49 o 
   6   7   9       12.74       18.99     12.53 o 
   7   7   9      326.05      353.46     25.60 o 
   8   7   9       33.36       50.80     20.30 o 
   9   7   9      115.69      114.58     11.86 o 
   1   8   9      137.30      143.56     14.47 o 
   2   8   9       85.63       95.87     17.62 o 
   3   8   9       29.98       37.97      8.54 o 
   0   0  10      216.86      234.47     11.86 o 
   2   0  10      531.81      483.30     21.23 o 
   4   0  10     2261.62     2221.04     72.12 o 
   6   0  10      383.49      402.12     25.60 o 
   8   0  10      120.97      113.02     16.55 o 
  10   0  10       83.22       98.66     14.36 o 
  12   0  10      616.56      620.04     45.89 o 
  14   0  10      162.00      181.70     26.85 o 
  16   0  10       37.12       51.51     32.78 o 
   1   1  10      886.06      876.60     20.00 o 
   2   1  10      307.30      326.31     17.08 o 
   3   1  10       45.19       57.04     11.40 o 
   4   1  10      351.43      352.79     19.33 o 
   5   1  10      524.73      485.75     19.87 o 
   6   1  10     1068.38     1045.83     30.09 o 
   7   1  10      157.91      151.74     14.02 o 
   8   1  10      169.21      161.78     13.55 o 
   9   1  10       68.17       70.71     12.93 o 
  10   1  10      546.66      497.18     17.07 o 
  11   1  10      158.01      155.73     17.37 o 
  12   1  10      352.13      351.14     20.58 o 
  13   1  10      163.44      176.01     16.79 o 
  14   1  10       40.35       56.72     15.10 o 
  15   1  10      118.16      120.38     14.18 o 
  16   1  10       15.66       31.81     16.28 o 
  17   1  10       20.31       50.11     11.58 o 
   0   2  10      212.10      204.81     18.42 o 
   1   2  10     1017.62      993.68     33.54 o 
   2   2  10      184.58      184.64     15.28 o 
   3   2  10      144.09      140.86     13.20 o 
   4   2  10       86.75      100.65     10.73 o 
   5   2  10      572.49      589.44     21.50 o 
   6   2  10       70.08       80.72     12.49 o 
   7   2  10      854.95      833.41     25.02 o 
   8   2  10      183.17      184.67     11.85 o 
   9   2  10      693.55      639.17     21.76 o 
  10   2  10      629.22      573.70     26.89 o 
  11   2  10        3.50       16.84     13.58 o 
  12   2  10        5.83       14.57     14.53 o 
  13   2  10       52.92       43.94     17.01 o 
  14   2  10        6.45       23.78     14.99 o 
  15   2  10       31.51       45.58     15.01 o 
  16   2  10        4.63       24.50     16.55 o 
   1   3  10       61.42       65.80     11.99 o 
   2   3  10       34.00       40.92     10.19 o 
   3   3  10      105.92      101.56      9.59 o 
   4   3  10       71.74       68.39     13.16 o 
   5   3  10       24.64       36.09     12.24 o 
   6   3  10      120.28      136.75     13.78 o 
   7   3  10       56.06       48.89     14.58 o 
   8   3  10       10.42       19.64     13.88 o 
   9   3  10      547.61      528.50     27.04 o 
  10   3  10      142.07      144.28     17.08 o 
  11   3  10      132.10      138.59     20.09 o 
  12   3  10       11.58       19.97     13.92 o 
  13   3  10      106.36      114.39     16.57 o 
  14   3  10      196.93      212.01     19.93 o 
  15   3  10       32.94       42.78     19.84 o 
   0   4  10       10.66       15.30     20.29 o 
   1   4  10      102.91       96.82     14.55 o 
   2   4  10       34.03       32.99     14.55 o 
   3   4  10      332.93      349.97     20.47 o 
   4   4  10        5.85       17.94     12.44 o 
   5   4  10       50.12       64.56     14.65 o 
   6   4  10       37.85       47.04     15.70 o 
   7   4  10       67.97       70.79     14.03 o 
   8   4  10      112.39      106.16     17.54 o 
   9   4  10       27.29       38.92     15.88 o 
  10   4  10      169.90      159.03     17.48 o 
  11   4  10       32.93       42.27     15.94 o 
  12   4  10       69.90       71.73     18.27 o 
  13   4  10       91.51      103.56     19.76 o 
  14   4  10      143.34      162.00     19.57 o 
   1   5  10      131.93      127.24     18.35 o 
   2   5  10       11.34       22.35     16.05 o 
   3   5  10       75.11       79.09     13.60 o 
   4   5  10       46.67       51.81     13.00 o 
   5   5  10       61.47       57.05     14.31 o 
   6   5  10       19.59       21.83     11.09 o 
   7   5  10       51.76       61.96     16.05 o 
   8   5  10      204.79      225.38     18.37 o 
   9   5  10       28.91       35.84     17.78 o 
  10   5  10       69.37       78.73     31.58 o 
  11   5  10       41.67       58.03     15.75 o 
  12   5  10       81.38       94.54     19.04 o 
  13   5  10      222.24      256.66     21.50 o 
   0   6  10      157.04      135.19     26.54 o 
   1   6  10      161.58      155.66     15.00 o 
   2   6  10        8.49       22.79      9.69 o 
   3   6  10        4.80        9.60      8.83 o 
   4   6  10      312.24      283.44     18.13 o 
   5   6  10        4.66       10.86     10.00 o 
   6   6  10        9.79       22.67     17.95 o 
   7   6  10       24.93       44.99     15.59 o 
   8   6  10        0.84       17.90     17.77 o 
   9   6  10       39.26       43.16     17.25 o 
  10   6  10      246.12      255.83     22.84 o 
  11   6  10       73.57       80.50     20.00 o 
   1   7  10      217.29      208.87     11.87 o 
   2   7  10       67.34       82.44     15.66 o 
   3   7  10      112.62      108.87     12.90 o 
   4   7  10      141.71      162.58     11.44 o 
   5   7  10       14.67       39.06     13.43 o 
   6   7  10        0.67       16.03     20.49 o 
   7   7  10       53.77       63.64     18.31 o 
   2   0  11      525.52      502.34     28.72 o 
   4   0  11     1240.74     1181.39     45.27 o 
   6   0  11      263.32      265.06     21.54 o 
   8   0  11      129.12      115.52     18.42 o 
  10   0  11      343.40      377.46     27.16 o 
  12   0  11      482.69      484.86     31.53 o 
  14   0  11       23.68       39.03     27.16 o 
  16   0  11       42.21       56.82     41.21 o 
   0   1  11        3.11        9.05     15.30 o 
   1   1  11      345.75      356.23     17.49 o 
   2   1  11      105.51      108.78     12.94 o 
   3   1  11      205.28      212.83     18.75 o 
   4   1  11     1180.03     1126.50     41.31 o 
   5   1  11      328.34      303.73     18.13 o 
   6   1  11       99.75       90.85     13.58 o 
   7   1  11      739.69      726.09     19.12 o 
   8   1  11      111.07      104.55     13.19 o 
   9   1  11       39.87       43.27     13.16 o 
  10   1  11      304.79      316.79     22.49 o 
  11   1  11       91.03       99.38     12.18 o 
  12   1  11      227.71      235.46     18.75 o 
  13   1  11       93.82      112.32     14.02 o 
  14   1  11       48.77       53.86     15.12 o 
  15   1  11        0.87       15.93     14.40 o 
  16   1  11       11.06       31.53     16.62 o 
   1   2  11      107.06       98.10     10.95 o 
   2   2  11        1.28       10.30     12.03 o 
   3   2  11      389.69      371.67     14.67 o 
   4   2  11      179.19      165.68     15.60 o 
   5   2  11       58.88       61.18     15.06 o 
   6   2  11      456.13      470.63     17.03 o 
   7   2  11      171.47      181.22     16.88 o 
   8   2  11      637.61      627.00     36.63 o 
   9   2  11       27.28       33.03     14.67 o 
  10   2  11     1313.85     1268.77     40.72 o 
  11   2  11      130.74      122.29     15.45 o 
  12   2  11       54.93       65.54     14.77 o 
  13   2  11       71.25       71.55     14.50 o 
  14   2  11       17.67       28.65     15.98 o 
  15   2  11       87.12       97.20     16.14 o 
   0   3  11       11.41       22.79     13.74 o 
   1   3  11      532.80      507.43     18.62 o 
   2   3  11      147.22      135.97     13.16 o 
   3   3  11       76.87       79.37     13.63 o 
   4   3  11      134.90      148.88     14.40 o 
   5   3  11      365.04      355.08     18.41 o 
   6   3  11      384.43      366.10     18.99 o 
   7   3  11      637.26      607.02     20.16 o 
   8   3  11       38.13       38.45     15.38 o 
   9   3  11       48.87       50.65     14.93 o 
  10   3  11        1.95       14.47     16.93 o 
  11   3  11       17.08       23.28     16.51 o 
  12   3  11       82.12       83.03     13.16 o 
  13   3  11      111.21      127.05     18.34 o 
  14   3  11       30.37       48.74     15.20 o 
  15   3  11       62.15       82.80     14.76 o 
   1   4  11      104.76      102.13     16.11 o 
   2   4  11      349.17      329.52     18.67 o 
   3   4  11       28.02       49.60     20.31 o 
   4   4  11      204.20      201.36     13.33 o 
   5   4  11       11.27       27.83     16.89 o 
   6   4  11       12.57       18.56     15.34 o 
   7   4  11       22.91       34.39     16.36 o 
   8   4  11      358.89      368.85     19.48 o 
   9   4  11       11.76       24.62     16.57 o 
  10   4  11      150.93      146.51     16.45 o 
  11   4  11       49.10       69.46     16.73 o 
  12   4  11      114.95      126.21     13.55 o 
  13   4  11       62.80       63.41     16.66 o 
  14   4  11        0.53       14.32     11.69 o 
   0   5  11      361.38      327.50     28.41 o 
   1   5  11      253.98      243.93     14.80 o 
   2   5  11      335.77      336.99     21.93 o 
   3   5  11        9.02       12.80     15.53 o 
   4   5  11      320.49      278.62     21.60 o 
   5   5  11      425.68      391.92     20.53 o 
   6   5  11      303.12      296.19     16.64 o 
   7   5  11       69.65       90.31     20.88 o 
   8   5  11      126.91      131.92     16.30 o 
   9   5  11       72.04       77.60     17.48 o 
  10   5  11      168.28      178.40     22.56 o 
  11   5  11        6.79       31.10     16.98 o 
  12   5  11       39.75       61.42     20.32 o 
   1   6  11       77.04       74.77     13.05 o 
   2   6  11        8.89       18.21     16.77 o 
   3   6  11      229.15      230.05     19.11 o 
   4   6  11      155.00      164.71     15.12 o 
   5   6  11       16.67       31.26     15.83 o 
   6   6  11       49.18       65.84     15.73 o 
   7   6  11        6.97       19.10     19.35 o 
   8   6  11       63.23       59.78     16.98 o 
   9   6  11       50.88       91.65     17.92 o 
  10   6  11       79.23       87.77     18.41 o 
   0   7  11       30.45       46.21     19.36 o 
   1   7  11       41.37       60.09     18.05 o 
   2   7  11       13.59       28.76     17.01 o 
   3   7  11       98.37      109.04     19.29 o 
   4   7  11       68.96      104.16     15.67 o 
   5   7  11       96.93      106.82     17.40 o 
   6   7  11       79.89       85.18     13.57 o 
   0   0  12       47.02       64.31     19.98 o 
   2   0  12      947.20      911.96     45.89 o 
   4   0  12     1253.02     1250.08     53.39 o 
   6   0  12      384.95      370.59     20.61 o 
   8   0  12       95.16      108.02     16.55 o 
  10   0  12       14.51       23.10     17.17 o 
  12   0  12      372.73      371.84     26.54 o 
  14   0  12      113.97      122.70     24.66 o 
   1   1  12      212.64      219.12     13.92 o 
   2   1  12      225.14      219.20     16.12 o 
   3   1  12      281.53      297.24     14.77 o 
   4   1  12      132.05      124.52     12.39 o 
   5   1  12      206.86      180.65     14.30 o 
   6   1  12       76.51       88.37     11.20 o 
   7   1  12      857.98      835.00     23.89 o 
   8   1  12      273.65      270.61     20.85 o 
   9   1  12      318.33      322.75     16.26 o 
  10   1  12       59.01       65.16     17.34 o 
  11   1  12        0.75       21.23     14.53 o 
  12   1  12      218.16      215.87     19.51 o 
  13   1  12       47.28       53.78     18.18 o 
  14   1  12       10.79       30.67     13.43 o 
  15   1  12       66.54       72.45     17.39 o 
   0   2  12     1343.97     1283.48     59.01 o 
   1   2  12      890.60      795.05     57.22 o 
   2   2  12       43.06       52.47     15.50 o 
   3   2  12       73.30       63.70     14.28 o 
   4   2  12      133.94      135.26     12.80 o 
   5   2  12       22.82       32.28     14.76 o 
   6   2  12      171.74      182.96     12.38 o 
   7   2  12       58.50       63.39     14.70 o 
   8   2  12       27.71       29.77     16.05 o 
   9   2  12      394.84      387.01     22.69 o 
  10   2  12       37.51       45.55     15.51 o 
  11   2  12      116.59      114.11     15.55 o 
  12   2  12       23.72       32.16     15.06 o 
  13   2  12        1.69       15.11     12.74 o 
  14   2  12       85.26      101.40     15.68 o 
  15   2  12       49.74       68.15     14.87 o 
   1   3  12      549.34      515.58     20.30 o 
   2   3  12      139.30      131.16     15.09 o 
   3   3  12      102.96       99.83     11.58 o 
   4   3  12       92.83       86.02     12.98 o 
   5   3  12      161.82      156.17     14.11 o 
   6   3  12      115.65      107.60     16.76 o 
   7   3  12       74.67       79.92     16.57 o 
   8   3  12       22.51       26.63     13.55 o 
   9   3  12      111.85      119.79     17.59 o 
  10   3  12      199.41      214.03     18.44 o 
  11   3  12       71.90       74.94     16.17 o 
  12   3  12       53.71       58.57     15.41 o 
  13   3  12        2.86       19.84     17.42 o 
  14   3  12       42.40       53.60     15.90 o 
   0   4  12      393.43      367.16     24.66 o 
   1   4  12       37.61       32.95     16.91 o 
   2   4  12     1291.97     1246.40     35.40 o 
   3   4  12      720.86      655.94     27.07 o 
   4   4  12       29.41       40.83     18.51 o 
   5   4  12      189.51      173.32     15.19 o 
   6   4  12       33.32       44.19     15.06 o 
   7   4  12      133.08      149.14     18.15 o 
   8   4  12      247.99      242.46     19.81 o 
   9   4  12        6.15       29.57     16.00 o 
  10   4  12       57.03       65.92     16.61 o 
  11   4  12       15.14       25.96     20.08 o 
  12   4  12       11.40       14.97     16.99 o 
  13   4  12        5.01       33.72     23.40 o 
   1   5  12      186.47      177.46     16.18 o 
   2   5  12      248.79      246.81     14.85 o 
   3   5  12       35.68       47.36     12.58 o 
   4   5  12       67.60       78.18     15.88 o 
   5   5  12      115.62      117.10     12.81 o 
   6   5  12       11.78       27.71     16.80 o 
   7   5  12       20.24       34.95     17.55 o 
   8   5  12        3.80       19.98     21.14 o 
   9   5  12       12.12       26.03     15.51 o 
  10   5  12       37.85       48.86     17.78 o 
  11   5  12       85.72      103.63     21.19 o 
   0   6  12       38.74       49.02     25.29 o 
   1   6  12       17.31       32.75     16.45 o 
   2   6  12      125.62      137.99     17.85 o 
   3   6  12       58.82       68.67     10.96 o 
   4   6  12       21.48       29.49     16.58 o 
   5   6  12      128.78      118.80     20.88 o 
   6   6  12       36.55       49.60     21.78 o 
   7   6  12        6.88       26.21     21.38 o 
   8   6  12      178.47      197.60     19.97 o 
   1   7  12      118.58      147.86     18.68 o 
   2   7  12       34.85       51.10     13.23 o 
   3   7  12       39.90       49.75     12.41 o 
   4   7  12       15.34       37.46     19.24 o 
   2   0  13     3742.26     3719.32     99.91 o 
   4   0  13      378.98      374.34     25.60 o 
   6   0  13       43.95       45.89     17.48 o 
   8   0  13      158.06      141.74     24.04 o 
  10   0  13      169.15      157.35     31.22 o 
  12   0  13      972.96      947.55     71.50 o 
  14   0  13       48.20       59.94     22.79 o 
   0   1  13      132.90      120.82     24.98 o 
   1   1  13       14.31       13.78     13.32 o 
   2   1  13      386.34      372.91     18.82 o 
   3   1  13      141.36      149.01     15.98 o 
   4   1  13        7.32       10.72     12.90 o 
   5   1  13     1475.29     1407.65     33.18 o 
   6   1  13      227.04      206.22     12.48 o 
   7   1  13      143.35      135.72     13.05 o 
   8   1  13       22.16       30.79     14.98 o 
   9   1  13       47.10       58.42     18.59 o 
  10   1  13      142.84      142.42     20.31 o 
  11   1  13       62.44       68.77     18.59 o 
  12   1  13        1.03       19.66     10.92 o 
  13   1  13       74.99       73.13     12.14 o 
  14   1  13       73.41       81.23     14.83 o 
   1   2  13      137.02      129.97     18.31 o 
   2   2  13      233.99      200.79     17.23 o 
   3   2  13      472.70      472.20     21.37 o 
   4   2  13       16.46       19.58     13.20 o 
   5   2  13       16.88       23.26     14.68 o 
   6   2  13       57.83       67.05     14.55 o 
   7   2  13       30.02       40.13     11.03 o 
   8   2  13       28.26       29.35     14.24 o 
   9   2  13       58.35       76.64     16.11 o 
  10   2  13      125.39      128.85     21.08 o 
  11   2  13       46.16       54.90     17.01 o 
  12   2  13      109.82      115.35     14.94 o 
  13   2  13       22.85       40.76     11.44 o 
  14   2  13       54.76       62.61     14.56 o 
   0   3  13     1152.81     1095.53     30.28 o 
   1   3  13       17.93       30.01     13.34 o 
   2   3  13      143.15      134.41     18.00 o 
   3   3  13      113.67      132.32     16.51 o 
   4   3  13       64.00       70.38     13.02 o 
   5   3  13        9.77       16.87     14.55 o 
   6   3  13       73.78       77.86     16.45 o 
   7   3  13       37.86       42.77     14.57 o 
   8   3  13       60.74       74.39     20.83 o 
   9   3  13       42.28       50.11     20.63 o 
  10   3  13       51.42       61.52     18.07 o 
  11   3  13       17.85       36.44     14.47 o 
  12   3  13       14.91       28.04     14.31 o 
  13   3  13       52.94       70.55     14.28 o 
   1   4  13       26.14       30.70     11.43 o 
   2   4  13       82.67       69.79     18.22 o 
   3   4  13       21.63       34.97     20.48 o 
   4   4  13      207.15      213.22     19.88 o 
   5   4  13      235.44      218.24     16.42 o 
   6   4  13      104.47       97.61     25.22 o 
   7   4  13      155.21      156.61     19.71 o 
   8   4  13      109.48      124.02     17.20 o 
   9   4  13       55.82       78.85     20.06 o 
  10   4  13       17.73       33.82     16.50 o 
  11   4  13       55.89       75.62     18.52 o 
  12   4  13       46.20       62.84     21.70 o 
   0   5  13      207.09      186.08     21.23 o 
   1   5  13      104.87      111.94     14.40 o 
   2   5  13       60.24       70.67     13.64 o 
   3   5  13      192.08      199.78     17.29 o 
   4   5  13       36.36       41.84     18.36 o 
   5   5  13      206.63      228.47     21.53 o 
   6   5  13       35.78       38.61     21.84 o 
   7   5  13       12.38       23.75     20.04 o 
   8   5  13       25.02       49.20     22.47 o 
   9   5  13       46.27       49.67     19.64 o 
  10   5  13       23.21       49.34     20.51 o 
   1   6  13       32.84       46.32     18.41 o 
   2   6  13       26.21       37.92     17.24 o 
   3   6  13       32.45       50.40     18.88 o 
   4   6  13        9.91       23.31     18.08 o 
   5   6  13       73.93       90.92     16.77 o 
   6   6  13       42.19       54.64     15.67 o 
   7   6  13       84.87       88.96     22.73 o 
   0   0  14      299.57      317.83     19.98 o 
   2   0  14      517.86      495.78     34.34 o 
   4   0  14      112.72       93.66     21.85 o 
   6   0  14      375.38      371.53     26.23 o 
   8   0  14      108.53      123.63     25.91 o 
  10   0  14      422.22      397.75     44.33 o 
  12   0  14      255.77      257.57     21.23 o 
  14   0  14      155.47      193.88     25.60 o 
   1   1  14      112.51      106.08     15.91 o 
   2   1  14      516.43      504.64     23.75 o 
   3   1  14      123.85      121.19     16.03 o 
   4   1  14       72.61       75.55     16.50 o 
   5   1  14       35.86       44.05     13.54 o 
   6   1  14       31.36       41.70     15.20 o 
   7   1  14      243.10      258.18     16.49 o 
   8   1  14       57.40       55.42     14.18 o 
   9   1  14      121.75      125.66     14.12 o 
  10   1  14       77.41       92.49     15.73 o 
  11   1  14       74.70       85.66     10.71 o 
  12   1  14       24.52       41.75     14.24 o 
  13   1  14      126.19      148.26     18.26 o 
   0   2  14     1107.86     1025.29     59.63 o 
   1   2  14       41.91       50.70     12.22 o 
   2   2  14      109.67      109.89     20.30 o 
   3   2  14       70.21       73.04     13.69 o 
   4   2  14      292.37      280.87     16.84 o 
   5   2  14      440.39      428.78     19.34 o 
   6   2  14       11.53       20.78     13.34 o 
   7   2  14        2.24       11.56     16.34 o 
   8   2  14      230.85      232.00     18.39 o 
   9   2  14       62.76       78.26     14.79 o 
  10   2  14       43.49       48.72     14.02 o 
  11   2  14       46.63       52.91     15.96 o 
  12   2  14      137.01      149.20     19.95 o 
  13   2  14        2.61       31.45     14.51 o 
   1   3  14      329.35      309.49     24.84 o 
   2   3  14       26.64       41.92     13.42 o 
   3   3  14       99.19       98.05     16.88 o 
   4   3  14      178.30      194.40     15.19 o 
   5   3  14       43.09       54.32     13.03 o 
   6   3  14       15.27       34.17     19.01 o 
   7   3  14       31.31       43.35     16.40 o 
   8   3  14      268.19      268.20     22.08 o 
   9   3  14      105.40      116.88     19.59 o 
  10   3  14       57.76       61.31     19.86 o 
  11   3  14        1.76       20.77     18.48 o 
  12   3  14       99.86      125.90     15.97 o 
   0   4  14       36.12       49.64     24.98 o 
   1   4  14       93.54      100.53     16.74 o 
   2   4  14      868.79      841.72     21.99 o 
   3   4  14       67.22       85.15     12.44 o 
   4   4  14       64.31       64.55     16.12 o 
   5   4  14        4.70       19.67     16.45 o 
   6   4  14       15.91       30.00     14.99 o 
   7   4  14       50.32       78.36     19.43 o 
   8   4  14       28.83       46.59     21.07 o 
   9   4  14       63.71       69.99     17.38 o 
  10   4  14       38.98       57.70     21.13 o 
  11   4  14      116.49      121.76     19.04 o 
   1   5  14       97.35      100.34     15.89 o 
   2   5  14       52.24       65.35     15.63 o 
   3   5  14       26.22       38.86     18.36 o 
   4   5  14        6.76       23.49     16.58 o 
   5   5  14       27.19       38.53     20.49 o 
   6   5  14       50.27       74.33     17.99 o 
   7   5  14       29.06       35.55     29.55 o 
   8   5  14       11.32       34.85     17.97 o 
   0   6  14       27.33       70.25     20.29 o 
   1   6  14      150.33      176.85     20.06 o 
   2   6  14       17.60       37.83     14.57 o 
   3   6  14      133.93      148.29     18.31 o 
   4   6  14       78.02       88.19     18.80 o 
   5   6  14        3.31       14.79     16.50 o 
   2   0  15      120.47      111.77     26.23 o 
   4   0  15       58.35       54.95     30.28 o 
   6   0  15      312.03      304.09     23.10 o 
   8   0  15       10.80       29.66     18.11 o 
  10   0  15      587.17      661.25     45.27 o 
  12   0  15       54.47       53.08     21.23 o 
   0   1  15     1187.64     1166.40     37.78 o 
   1   1  15       44.54       45.42     20.03 o 
   2   1  15      262.43      249.44     21.64 o 
   3   1  15       15.34       21.61     16.87 o 
   4   1  15       86.20       83.25     16.20 o 
   5   1  15      123.59      123.59     16.17 o 
   6   1  15      113.19      109.32     14.58 o 
   7   1  15       58.37       63.94     16.91 o 
   8   1  15       45.86       59.78     18.90 o 
   9   1  15       84.42       80.71     15.51 o 
  10   1  15       48.13       57.32     20.36 o 
  11   1  15      232.57      240.40     18.89 o 
  12   1  15        2.54       24.26     16.05 o 
   1   2  15      275.57      276.77     14.96 o 
   2   2  15       94.05       96.54     14.89 o 
   3   2  15      739.79      699.31     24.60 o 
   4   2  15       54.29       58.25     12.82 o 
   5   2  15       54.72       54.32     18.10 o 
   6   2  15        8.25       17.17     16.76 o 
   7   2  15      102.03      110.91     15.12 o 
   8   2  15       16.07       23.37     15.22 o 
   9   2  15       94.46      103.77     13.88 o 
  10   2  15       99.41      107.42     14.55 o 
  11   2  15        7.72       25.56     15.12 o 
  12   2  15       64.05       91.34     13.17 o 
   0   3  15      874.47      758.04     51.83 o 
   1   3  15      582.09      549.52     22.87 o 
   2   3  15       65.85       80.22     15.41 o 
   3   3  15       36.83       48.21     17.37 o 
   4   3  15       87.01       98.90     18.24 o 
   5   3  15      177.09      173.46     19.64 o 
   6   3  15       81.20       93.43     17.91 o 
   7   3  15       57.90       73.56     16.74 o 
   8   3  15       13.80       33.51     18.02 o 
   9   3  15       95.28      105.56     19.02 o 
  10   3  15       39.17       64.06     17.02 o 
  11   3  15       29.44       42.51     17.18 o 
   1   4  15        0.93       14.62     15.45 o 
   2   4  15       77.85       73.80     14.62 o 
   3   4  15        5.51       24.62     16.98 o 
   4   4  15       89.01       90.13     18.45 o 
   5   4  15       68.42       82.24     18.21 o 
   6   4  15       52.19       69.97     17.04 o 
   7   4  15       15.53       30.99     14.97 o 
   8   4  15       55.18       69.06     23.67 o 
   9   4  15       31.78       45.47     16.76 o 
   0   5  15       37.09       56.82     25.91 o 
   1   5  15       69.54       81.49     19.78 o 
   2   5  15      101.39      107.73     15.08 o 
   3   5  15       16.75       24.04     18.42 o 
   4   5  15        8.28       23.05     16.96 o 
   5   5  15       60.32       71.22     14.67 o 
   6   5  15       12.53       39.65     18.98 o 
   7   5  15       12.39       30.91     13.11 o 
   0   0  16      406.71      329.07     50.27 o 
   2   0  16       99.41      135.19     20.29 o 
   4   0  16      668.33      623.79     39.03 o 
   6   0  16      216.55      209.49     13.74 o 
   8   0  16      256.09      290.04     35.59 o 
  10   0  16      174.04      220.73     27.79 o 
   1   1  16      284.05      280.10     12.37 o 
   2   1  16       31.98       29.21     13.02 o 
   3   1  16       94.36       96.24     14.75 o 
   4   1  16       32.09       35.05     16.31 o 
   5   1  16       37.82       37.38     16.45 o 
   6   1  16       30.20       37.61     18.05 o 
   7   1  16      174.02      168.40     20.55 o 
   8   1  16       25.94       48.10     10.26 o 
   9   1  16       88.79      119.06     15.75 o 
  10   1  16       20.94       33.59     14.55 o 
  11   1  16      147.22      138.31     15.01 o 
   0   2  16      452.30      419.92     27.47 o 
   1   2  16      215.21      215.88     16.39 o 
   2   2  16      394.63      389.36     19.37 o 
   3   2  16      210.38      215.88     16.71 o 
   4   2  16       52.27       57.15     16.95 o 
   5   2  16       90.08      105.59     16.64 o 
   6   2  16       72.58       73.01     17.90 o 
   7   2  16        0.91       15.09     12.67 o 
   8   2  16       24.20       37.13     16.86 o 
   9   2  16       17.47       35.20     15.06 o 
  10   2  16       55.32       67.12     20.09 o 
   1   3  16       63.36       67.93     14.98 o 
   2   3  16      427.92      409.79     19.22 o 
   3   3  16        3.60       24.72     15.01 o 
   4   3  16       42.87       44.36     17.85 o 
   5   3  16       28.41       40.55     18.68 o 
   6   3  16        6.39       20.56     15.96 o 
   7   3  16       37.44       43.41     15.28 o 
   8   3  16       88.70      128.74     22.21 o 
   9   3  16       12.16       23.29     15.55 o 
   0   4  16      405.07      385.89     31.22 o 
   1   4  16       13.13       30.47     18.54 o 
   2   4  16       49.59       64.34     19.05 o 
   3   4  16       10.23       34.62     18.13 o 
   4   4  16      171.77      178.90     18.52 o 
   5   4  16       29.33       47.61     20.23 o 
   6   4  16      153.92      151.95     19.80 o 
   7   4  16       98.01      113.73     22.91 o 
   1   5  16       27.77       43.81     20.49 o 
   2   5  16        5.66       18.11     17.69 o 
   3   5  16        6.71       27.38     25.57 o 
   4   5  16        8.22       33.34     18.09 o 
   2   0  17        0.50        6.87     24.35 o 
   4   0  17      290.43      278.80     25.60 o 
   6   0  17      113.08      116.45     27.79 o 
   8   0  17      211.11      250.70     32.16 o 
  10   0  17      171.25      199.19     19.04 o 
   0   1  17       88.55       84.61     17.48 o 
   1   1  17        5.59       13.68     12.44 o 
   2   1  17       18.23       32.43     13.42 o 
   3   1  17       88.90      101.23     12.95 o 
   4   1  17       14.79       26.67     11.17 o 
   5   1  17       10.28       28.56     13.76 o 
   6   1  17        5.89       18.94     11.76 o 
   7   1  17       12.29       28.22     11.53 o 
   8   1  17       72.15       94.68     18.79 o 
   9   1  17       17.44       28.24     13.34 o 
   1   2  17       10.48       19.58     13.92 o 
   2   2  17       28.27       43.61     17.25 o 
   3   2  17       43.12       52.40     13.88 o 
   4   2  17        0.38       13.64     13.58 o 
   5   2  17       95.42      118.82     19.05 o 
   6   2  17       24.95       37.79     13.68 o 
   7   2  17       87.10       95.90     12.75 o 
   8   2  17       20.90       30.20     11.30 o 
   9   2  17       32.26       55.51     15.80 o 
   0   3  17      248.22      237.28     24.35 o 
   1   3  17      265.06      257.89     22.05 o 
   2   3  17      231.84      254.30     21.16 o 
   3   3  17      116.55      123.96     19.91 o 
   4   3  17       74.31       84.77     15.22 o 
   5   3  17       54.99       83.91     15.91 o 
   6   3  17       11.42       36.41     16.43 o 
   7   3  17      100.27      124.07     17.82 o 
   1   4  17       25.70       61.01     15.89 o 
   2   4  17      121.21      136.80     25.44 o 
   3   4  17       61.73       72.94     15.25 o 
   4   4  17      232.86      256.18     18.43 o 
   5   4  17      162.12      177.24     21.11 o 
   0   0  18       24.20       31.85     13.74 o 
   2   0  18       41.64       47.77     23.42 o 
   4   0  18      301.60      319.70     17.17 o 
   6   0  18      132.76      145.18     26.85 o 
   8   0  18      172.53      185.14     34.34 o 
   1   1  18        7.47       17.88      8.94 o 
   2   1  18      195.31      210.64     10.40 o 
   3   1  18       22.09       34.33     12.22 o 
   4   1  18       65.29       73.73     14.06 o 
   5   1  18      144.68      151.84     12.93 o 
   6   1  18       55.53       70.38     10.39 o 
   7   1  18       17.02       52.13     19.67 o 
   0   2  18       10.23       25.29     31.22 o 
   1   2  18       10.17       26.07     15.45 o 
   2   2  18       34.97       46.15     17.61 o 
   3   2  18        6.92       20.69     12.97 o 
   4   2  18       49.15       47.16     12.71 o 
   5   2  18       84.93      100.22     13.25 o 
   6   2  18       16.94       40.48     20.63 o 
   1   3  18      156.15      166.00     21.08 o 
   2   3  18       71.64       65.60     20.38 o 
   3   3  18       34.33       39.55     18.92 o 
   4   3  18        0.94       26.12     16.62 o 
   2   0  19      298.99      298.78     29.66 o 
   4   0  19       35.47       65.88     29.97 o 
   0   1  19       38.17       72.12     14.36 o 
   1   1  19        9.85       30.90     11.25 o 
   2   1  19      109.18      152.31     15.16 o 
   3   1  19       71.07       92.26     11.16 o 
   4   1  19       36.17       43.66     12.44 o 
   1   2  19       47.47       55.90     11.90 o 
   2   2  19        4.81       45.80     16.22 o 
   3   2  19      159.15      169.62     13.16 o 
                                                 
